# Supplementary material for: Thiocyanate and Organic Carbon Inputs Drive Convergent Selection for Specific Autotrophic Afipia and Thiobacillus Strains Within Complex Microbiomes
Source: Front Microbiol. 2021 Apr 8;12:643368. doi: 10.3389/fmicb.2021.643368 (PMC8061750; doi:10.3389/fmicb.2021.643368)
Supplement: Supplementary Table 1 — Solution chemistry from the five reactors. [file Table_1.XLSX]

## Sheet: Table S1
		Reactor 1								Reactor 2								Reactor 3								Reactor 4								Reactor 5
Run time (days)	HRT (hr)	pH	feed SCN- (mM)	residual SCN- (mM)	Expected effluent sulphate (mM)	Actual effluent sulphate (mM)	Expected effluent ammonium (mM)	Actual effluent ammonium (mM)	Effluent nitrate (mM)	pH	feed SCN- (mM)	residual SCN- (mM)	Expected effluent sulphate (mM)	Actual effluent sulphate (mM)	Expected effluent ammonium (mM)	Actual effluent ammonium (mM)	Effluent nitrate (mM)	pH	feed SCN- (mM)	residual SCN- (mM)	Expected effluent sulphate (mM)	Actual effluent sulphate (mM)	Expected effluent ammonium (mM)	Actual effluent ammonium (mM)	Effluent nitrate (mM)	pH	feed SCN- (mM)	residual SCN- (mM)	Expected effluent sulphate (mM)	Actual effluent sulphate (mM)	Expected effluent ammonium (mM)	Actual effluent ammonium (mM)	Effluent nitrate (mM)	pH	feed SCN- (mM)	residual SCN- (mM)	Expected effluent sulphate (mM)	Actual effluent sulphate (mM)	Expected effluent ammonium (mM)	Actual effluent ammonium (mM)	Effluent nitrate (mM)
11.0139	48	7.886	0.860846	0.234593	0.626253	0.950137	0.626253	1.00662	0.125811	7.865	0.860882	0.269477	0.591405	0.909106	0.591405	0.747565	0.104711	7.86	0.860846	0.33836	0.522486	0.966167	0.522486	0.872361	0.0293548	7.905	0.860852	0.379358	0.481494	0.47456	0.481494	0.966655	0.0271684	7.852	0.860846	0.102011	0.758835	1.03102	0.758835	1.07649	0.0190323
13.8264	48	7.869	0.860846	0.166474	0.694372	0.938612	0.694372	0.879094	0.144018	7.832	0.860882	0.220826	0.640055	0.868533	0.640055	0.718214	0.107972	7.894	0.860846	0.235563	0.625283	0.894857	0.625283	0.742269	0.0296774	7.846	0.860852	0.314875	0.545977	0.687976	0.545977	0.737429	0.0909633	7.584	0.860846	0.116924	0.743922	0.874453	0.743922	0.995389	0.0182258
19.7951	48	7.636	0.860846	0.0279345	0.832911	0.948711	0.832911	0.850566	0.132861	7.62	0.860882	0.120187	0.740695	0.765585	0.740695	0.654107	0.104269	7.779	0.860846	0.131048	0.729798	0.898397	0.729798	0.973497	0.0369355	7.778	0.860852	0.25036	0.610492	0.747718	0.610492	0.774163	0.0977421	7.516	0.860846	0.0970259	0.76382	0.949615	0.76382	0.852729	0.011129
21.1597	48	7.892	0.860846	0.0355853	0.825261	0.923448	0.825261	0.782659	0.134981	7.727	0.860882	0.202451	0.65843	0.876799	0.65843	0.650383	0.135504	7.812	0.860846	0.195188	0.665658	0.892879	0.665658	1.27886	0.0340323	7.691	0.860852	0.289514	0.571337	0.702743	0.571337	0.737562	0.122113	7.885	0.860846	0.138096	0.72275	0.908703	0.72275	0.803893	0.0101613
22.1736	48	7.671	0.860846	0.0130784	0.847768	0.965509	0.847768	0.766149	0.147775	7.552	0.860882	0.242931	0.617951	0.854383	0.617951	0.553997	0.175469	7.677	0.860846	0.14446	0.716386	0.896419	0.716386	1.01383	0.0393548	7.589	0.860852	0.239958	0.620894	0.78251	0.620894	0.742525	0.129579	7.932	0.860846	0.131823	0.729023	0.78857	0.729023	0.63068	0.0135484
22.8611	48	7.739	0.860846	0.0171184	0.843728	0.942787	0.843728	0.777167	0.149248	7.404	0.860882	0.252476	0.608406	0.973743	0.608406	0.60591	0.157283	7.681	0.860846	0.146631	0.714215	0.900062	0.714215	0.938385	0.0362903	7.65	0.860852	0.271754	0.589098	0.779262	0.589098	0.589039	0.151995	7.963	0.860846	0.108078	0.752768	0.783573	0.752768	0.643994	0.00725806
24.7569	48	7.833	0.860846	0.0232194	0.837627	0.925406	0.837627	0.813043	0.162474	7.434	0.860882	0.0709408	0.789941	0.837359	0.789941	0.602584	0.201668	7.72	0.860846	0.137904	0.722942	0.911722	0.722942	0.956186	0.0519355	7.613	0.860852	0.207907	0.652945	0.781838	0.652945	0.580863	0.20031	8.014	0.860846	0.0622135	0.798632	0.826879	0.798632	0.73727	0.00822581
28.0764	48	7.46	0.860846	0.00772327	0.853123	0.979555	0.853123	0.766411	0.266655	6.348	0.860882	0.180359	0.680523	0.901069	0.680523	0.497217	0.336943	7.549	0.860846	0.105883	0.754963	0.91193	0.754963	0.747995	0.106935	6.966	0.860852	0.2438	0.617052	0.777086	0.617052	0.937038	0.304749	7.87	0.860846	0.0576936	0.803152	0.86269	0.803152	0.926378	0.0116129
28.9618	48	7.341	0.860846	0.000217074	0.860629	0.941392	0.860629	0.732583	0.272288	7.113	0.860882	0.181495	0.679387	0.892668	0.679387	0.648612	0.312926	7.545	0.860846	0.166896	0.69395	0.90381	0.69395	0.141931	0.100484	7.359	0.860852	0.229019	0.631833	0.778176	0.631833	0.686068	0.301518	7.829	0.860846	0.34626	0.514586	0.882365	0.514586	0.929876	0.0135484
29.8472	36	7.2	0.860846	0.0107578	0.850088	0.908373	0.850088	0.621588	0.296065	6.946	0.860882	0.0250721	0.835809	0.668452	0.835809	0.344761	0.276019	7.517	0.860846	0	0.860846	0	0.860846			7.06	0.860852		0.860852		0.860852				0.860846		0.860846		0.860846
30.7708	36	7.807	0.860846	0.00101648	0.859829	0.903034	0.859829	0.678713	0.335568	7.848	0.860882	0.106545	0.754336	0.884819	0.754336	0.263851	0.401657	8.242	0.860846	0.126266	0.73458	0.911618	0.73458	0.684433	0.166774	8.266	0.860852	0.133916	0.726935	0.699674	0.726935	0.24122	0.409667
31.75	36	6.907	0.860846	0.07437	0.786476	0.890896	0.786476	0.581858	0.344887	6.545	0.860882	0.0184558	0.842426	0.893678	0.842426	0.412478	0.387503	7.253	0.860846	0.0258817	0.834964	0.892879	0.834964	0.690432	0.166129	7.1	0.860852	0.146537	0.714314	0.777334	0.714314	0.395616	0.364835	8.698	0.860846	0.028259	0.832587	0.798203	0.832587	0.736137	0.0120966
33.7743	36	6.664	0.860846	0.0862239	0.774622	0.929775	0.774622	0.447723	0.455962	6.183	0.860882	0.124459	0.736423	0.919521	0.736423	0.387326	0.450443	7.11	0.860846	0.117389	0.743457	0.858838	0.743457	0.643538	0.163548	6.605	0.860852	0.0656738	0.795178	0.793667	0.795178	0.420488	0.414145	7.785	0.860846	0.250778	0.610068	0.811981	0.610068	0.71458	0.0540789
35.1389	36	7.73	0.860846	0.114401	0.746445	0.934057	0.746445	0.610477	0.26317	6.056	0.860882	0.0845378	0.776344	0.827261	0.776344	0.314342	0.413935	6.867	0.860846	0.0803825	0.780463	0.862898	0.780463	0.765244	0.202581	6.235	0.860852	0.105283	0.755569	0.715753	0.755569	0.476404	0.40833	7.717	0.860846	0.00946412	0.851382	0.79857	0.851382	0.693522	0.0371437
39.1285	36	7.8	0.860846	0.0982164	0.76263	0.930259	0.76263	0.718502	0.228484	7.191	0.860882	0.0532683	0.807613	0.872938	0.807613	0.455078	0.306459	6.842	0.860846	0.0113571	0.849489	0.854674	0.849489	0.543079	0.214677	6.886	0.860852	0.0989569	0.761895	0.731825	0.761895	0.49275	0.381632	7.653	0.860846	0.530676	0.33017	0.763482	0.33017	0.749646	0.0182161
40.7951	36	8.049	0.860846	0.137197	0.723649	0.929778	0.723649	0.772212	0.197401	6.501	0.860882	0.0376085	0.823273	0.95323	0.823273	0.406514	0.404046	7.3	0.860846	0.100421	0.760425	0.860608	0.760425	0.67654	0.233065	6.106	0.860852	0.132078	0.728774	0.738172	0.728774	0.390172	0.532593	7.805	0.860846	0.00160535	0.859241	0.699828	0.859241	0.672394	0.0187853
43.0556										7.113	0.860882	0.162639	0.698243	0.751476	0.698243	0.555527	0.262547	6.619	0.860846	0.0854872	0.775359	0.899438	0.775359	0.520917	0.110323	6.102	0.860852	0.0912552	0.769597	0.649567	0.769597	0.479387	0.399572	7.829	0.860846	0.415023	0.445823	0.711034	0.445823	0.669982	0.0223431
43.9826	24	7.878	0.860846	0.125374	0.735472	0.950967	0.735472	0.811534	0.168944	7.449	0.860882	0.0870208	0.773861	0.740514	0.773861	0.525183	0.262658	7.358	0.860846	0.0660595	0.794786	0.876744	0.794786	0.830905	0.128226	7.287	0.860852	0.16712	0.693732	0.707737	0.693732	0.671509	0.268153		0.860846		0.860846		0.860846
44.7431	24	7.87	0.860846	0.0826615	0.778184	0.876208	0.778184	0.765573	0.0267754	6.757	0.860882	0.128686	0.732196	0.799688	0.732196	0.528061	0.309405	7.71	0.860846	0.0998822	0.760964	0.890069	0.760964	0.751985	0.0624194	6.74	0.860852	0.124184	0.736668	0.726293	0.736668	0.593028	0.316542	7.93	0.860846	0.716737	0.144108	0.742448	0.144108	0.71812	0.0203507
52.1389	24	7.58	0.860846	0.079453	0.781393	0.825665	0.781393	0.841214	0	6.14	0.860882	0.0651782	0.795703	0.647613	0.795703	0.702481	0.249604	7.47	0.860846	0.0757784	0.785068	0.89569	0.785068	0.631654	0.124677	6.19	0.860852	0.0936452	0.767207	0.788641	0.767207	0.726714	0.2069	8.08	0.860846	0.146182	0.714664	0.68752	0.714664	0.642757	0.0149429
55.9618	24	7.13	0.860846	0.0327325	0.828113	0.697645	0.828113	0.719733	0.0388459	6.51	0.860882	0.073971	0.786911	0.784246	0.786911	0.516045	0.329921	6.97	0.860846	0.0882563	0.77259	0.890902	0.77259	0.62928	0.0919355	7.08	0.860852	0.1237	0.737152	0.826268	0.737152	0.603679	0.224525	7.51	0.860846	0.00906953	0.851776	0.824932	0.851776	0.809807	0.0155121
60.1076	24	6.46	0.860846	0.135348	0.725498	0.701345	0.725498	0.630632	0.157795	5.92	0.860882	0.00412505	0.856756	0.794884	0.856756	0.490463	0.361132	6.82	0.860846	0.129184	0.731662	0.924943	0.731662	0.647677	0.132097	6.8	0.860852	0.162874	0.697978	0.803668	0.697978	0.498484	0.3519	7.37	0.860846	0.15108	0.709766	0.831637	0.709766	0.745552	0.02092
61.7847	24	6	0.860846	0.13347	0.727375	0.955344	0.727375	0.723728	0.213915	4.5	0.860882	0.0476631	0.813218	0.763654	0.813218	0.498476	0.394829	7.15	0.860846	0.0635492	0.797297	0.937123	0.797297	0.750727	0.0769355	6.52	0.860852	0.136616	0.724236	0.72711	0.724236	0.338787	0.400053	7.37	0.860846	0.0622159	0.79863	1.17305	0.79863	1.06774	0.0270395
64.7847	24	5.85	0.860846	0.00661886	0.854227	0.794856	0.854227	0.611869	0.183259	5.55	0.860882	0.0485504	0.812331	0.696509	0.812331	0.457667	0.309758	7.18	0.860846	0.0709821	0.789864	0.929211	0.789864	0.64679	0.104355	6.34	0.860852	0.0559556	0.804896	0.815187	0.804896	0.513205	0.320356	7.43	0.860846	0.00116249	0.859683	0.939381	0.859683	0.860877	0.030455
66.1076	24	5.65	0.860846	0.0873866	0.773459	1.01263	0.773459	0.584254	0.193256	5.83	0.860882	0.0361416	0.82474	0.817893	0.82474	0.596742	0.305646	6.83	0.860846	0.0757032	0.785143	0.902144	0.785143	0.633402	0.10871	6.71	0.860852	0.0638804	0.796971	0.841975	0.796971	0.584146	0.325107	7.4	0.860846	0.00967325	0.851173	0.856805	0.851173	0.759767	0.0378552
66.9201	24	5.75	0.860846	0.111637	0.749209	0.885015	0.749209	0.622039	0.191693	5.51	0.860882	0.0805333	0.780348	0.759955	0.780348	0.512908	0.280323	6.84	0.860846	0.0842993	0.776547	0.909536	0.776547	0.596611	0.100161	5.97	0.860852	0.0277356	0.833116	0.861487	0.833116	0.571918	0.309101	7.33	0.860846	0.00344868	0.857397	0.882524	0.857397	0.668128	0.0458248
68.8681	24	6.34	0.860846	0.0429142	0.817932	0.845308	0.817932	0.604063	0.148812	5.43	0.860882	0.118673	0.742208	0.855554	0.742208	0.486164	0.319735	7.12	0.860846	0.0407402	0.820106	0.880595	0.820106	0.569148	0.0895161	6.07	0.860852	0.0675203	0.793332	0.773695	0.793332	0.566705	0.339289	7.24	0.860846	0.000548364	0.860298	0.880687	0.860298	0.717658	0.0505211
73.2083	24	5.33	0.860846	0.0867306	0.774115	0.978377	0.774115	0.554218	0.26914	5.18	0.860882	0.054115	0.806767	0.618158	0.806767	0.430742	0.314297	6.28	0.860846	0.0701348	0.790711	0.903081	0.790711	0.542581	0.172097	5.01	0.860852	0.00536139	0.855491	0.757661	0.855491	0.542061	0.354889	7.26	0.860846	0.00165124	0.859195	0.871501	0.859195	0.676999	0.051375
75.7639	24	5.86	0.860846	0.0456031	0.815243	0.873242	0.815243	0.577455	0.205131	6.17	0.860882	0.153498	0.707383	0.78632	0.707383	0.590325	0.325776	6.82	0.860846	0.0396074	0.821239	1.75807	0.821239	1.44745	0.159355	6.36	0.860852	0.064334	0.796518	0.75928	0.796518	0.351942	0.344423	6.7	0.860846	0.000364314	0.860482	0.893638	0.860482	0.698432	0.123528
79.9931	24	5.32	0.860846	0.071147	0.789699	0.97877	0.789699	0.576767	0.281495	5.09	0.860882	0.0911389	0.769743	0.90172	0.769743	0.63817	0.384631									5.23	0.860852	0.142048	0.718804	0.726264	0.718804	0.378829	0.399972	6.96	0.860846	0.00281421	0.858032	0.901813	0.858032	0.7148	0.111716
83.9618	24	3.91	0.860846	0.0749593	0.785887	0.251133	0.785887	0.721885	0.257979	4.96	0.860882	0.0960402	0.764841	0.839418	0.764841	0.434759	0.362673	5.04	0.860846	0.114175	0.746671	0.919738	0.746671	0.528272	0.331774	4.85	0.860852	0.0152364	0.845615	0.775881	0.845615	0.367769	0.426135	5.6	0.860846	5.10986e-05	0.860795	0.849824	0.860795	0.578745	0.238516
85.7708	24	5.81	0.860846	0.00709741	0.853749	0.235142	0.853749	0.835776	0.209091	5.4	0.860882	0.0994639	0.761418	0.746387	0.761418	0.555673	0.355868	5.66	0.860846	0.216018	0.644828	0.907141	0.644828	0.59376	0.320484	5.29	0.860852	0.154981	0.705871	0.894559	0.705871	0.378668	0.423486	6.17	0.860846	0.130655	0.730191	0.881513	0.730191	0.67524	0.217881
89.1181	24	5.29	0.860846	0.0100899	0.850756	0.19298	0.850756	0.782557	0.225259	5.36	0.860882	0.167553	0.693329	0.729404	0.693329	0.487286	0.357556	5.43	0.860846	0.139107	0.721739	0.908391	0.721739	0.60488	0.313387	5.55	0.860852	0.144198	0.716654	0.898935	0.716654	0.337048	0.412765	6.51	0.860846	0.0319589	0.828887	0.971346	0.828887	0.733462	0.169779
98.0417	24	6.19	0.860846	0.0153214	0.845525	0.281742	0.845525	0.642241	0.201838	5.05	0.860882	0.0567618	0.80412	0.634661	0.80412	0.617304	0.416579	6.08	0.860846	0.0483325	0.812514	0.951905	0.812514	0.461226	0.275484	5.4	0.860852	0.0302996	0.830552	0.891896	0.830552	0.539742	0.446873	6	0.860846	0.00286578	0.85798	0.915315	0.85798	0.654213	0.219446
111.014	24	4.49	0.860846	0.0275033	0.833343	0.244945	0.833343	0.937643	0.205979	5.32	0.860882	0.0586996	0.802182	0.641047	0.802182	0.347473	0.431154	6.06	0.860846	0.0347916	0.826054	0.76598	0.826054	0.352165	0.25629									6.83	0.860846	0.00510608	0.85574	0.871593	0.85574	0.66383	0.155975
113.778	24	4.62	0.860846	0.00836839	0.852478	0.160565	0.852478	0.815181	0.2504	5.27	0.860882	0.00186417	0.859017	0.675427	0.859017	0.340087	0.446714	6.78	0.860846	0.1119	0.748946	0.597335	0.748946	0.325307	0.229355	5.58	0.860852	0.0820402	0.778812	0.876311	0.778812	0.30764	0.455784	4.46	0.860846	0.00308626	0.85776	0.851753	0.85776	0.574094	0.224997
115.003	24	5.57	0.860846	0.0135002	0.847346	0.205368	0.847346	0.534364	0.187386	4.93	0.860882	0.0586304	0.802251	0.734009	0.802251	0.428159	0.442691	6.68	0.860846	0.0781497	0.782696	0.847387	0.782696	0.442805	0.266613	5.97	0.860852	0.0850742	0.775778	0.870878	0.775778	0.368173	0.451908	4.85	0.860846	0.00651034	0.854336	0.863969	0.854336	0.619123	0.22827
115.806	24	7.26	0.860846	0.0422943	0.818552	0.211035	0.818552	0.683469	0.153914	7.07	0.860882	0.00739449	0.853487	0.711974	0.853487	0	0.432137	7.35	0.860846	0.115659	0.745187	0.929627	0.745187	0.471828	0.291613	6.44	0.860852	0.0618959	0.798956	0.894094	0.798956	0.327052	0.462832	5.06	0.860846	0.00885047	0.851996	0.872512	0.851996	0.617609	0.231116
123.083	24	5.18	0.860846	0.0526577	0.808188	0.144107	0.808188	0.70233	0.240574	4.781	0.860882	0.0610525	0.799829	0.744234	0.799829	0.460625	0.413595	5.582	0.860846	0.114796	0.74605	0.901936	0.74605	0.470498	0.279194	4.745	0.860852	0.105806	0.755046	0.888272	0.755046	0.341462	0.428376	5.28	0.860846	0.00239265	0.858453	0.875359	0.858453	0.610627	0.228412
123.91	24	5.91	0.860846	0.0320441	0.828802	0.278201	0.828802	0.479591	0.242183	5.481	0.860882	0.119321	0.741561	0.746637	0.741561	0.237554	0.51614	5.985	0.860846	0.0850451	0.775801	0.916094	0.775801	0.373679	0.342903	5.697	0.860852	0.0908878	0.769964	0.898056	0.769964	0.341184	0.548641	5.621	0.860846	0.00175155	0.859094	0.971529	0.859094	0.714885	0.212758
130.118	24	4.74	0.860846	0.0478179	0.813028	0.350707	0.813028	0.925857	0.215336	4.371	0.860882	0.0761064	0.784775	0.726749	0.784775	0.454637	0.467644	4.601	0.860846	0.0915333	0.769313	0.920987	0.769313	0.513905	0.344194	4.352	0.860852	0.053733	0.807119	1.17307	0.807119	0.347287	0.491664	5.545	0.860846	0.0128773	0.847969	0.921929	0.847969	0.635077	0.2092
130.847	12	5.38	0.860846	0.0445066	0.816339	1.18289	0.816339	1.16716	0.268807	4.656	0.860882	0.0822857	0.778596	0.92115	0.778596	0.496018	0.442505	5.107	0.860846	0.0457899	0.815056	0.941911	0.815056	0.573826	0.287903	5.18	0.860852	0.112322	0.74853	0.922826	0.74853	0.399274	0.437285	4.372	0.860846	0.0163312	0.844515	0.858183	0.844515	0.553209	0.247055
131.108	12		0.860846	0.0450887	0.815757	0.882829	0.815757	0.769866	0.240121		0.860882	0.0702465	0.790635	0.944818	0.790635	0.49251	0.427176		0.860846	0.00780187	0.853044	0.892359	0.853044	0.499654	0.251613									5.427	0.860846		0.860846		0.860846
131.764	12	5.53	0.860846	0.0489796	0.811866	0.873582	0.811866	0.687707	0.138191	5.431	0.860882	0.0775071	0.783374	1.00854	0.783374	0.401997	0.43309	5.873	0.860846	0.124036	0.73681	0.903081	0.73681	0.498431	0.240968	5.855	0.860852	0.109223	0.751629	0.897523	0.751629	0.307232	0.398458	5.427	0.860846	0.0300564	0.83079	0.873522	0.83079	0.587631	0.221297
133.076	12	5.93	0.860846	0.0589921	0.801854	0.946888	0.801854	0.39578	0.197263	4.941	0.860882	0.072409	0.788473	0.965829	0.788473	0.447039	0.397581	6.096	0.860846	0.0804853	0.780361	0.9137	0.780361	0.485251	0.238226	5.253	0.860852	0.0833708	0.777481	0.920776	0.777481	0.308672	0.403148	5.634	0.860846	0.000602774	0.860243	0.854968	0.860243	0.553011	0.229835
134.139	12	5.87	0.860846	0.0474779	0.813368	1.07519	0.813368	0.564964	0.20877	4.927	0.860882	0.09139	0.769492	0.930487	0.769492	0.466863	0.400864	6.325	0.860846	0.143509	0.717337	0.883927	0.717337	0.468168	0.251935	5.07	0.860852	0.135754	0.725098	0.891354	0.725098	0.414564	0.406839	6.541	0.860846	0.0217207	0.839125	0.851018	0.839125	0.59865	0.190984
135.014	12	5.82	0.860846	0.051751	0.809095	0.71263	0.809095	0.597917	0.141054	4.915	0.860882	0.0365375	0.824344	0.910006	0.824344	0.486237	0.39057	6.254	0.860846	0.108643	0.752203		0.752203	0.465014		4.854	0.860852	0.192659	0.668193	0.607833	0.668193	0.555144	0.0948491	6.298	0.860846	0.0179829	0.842863	0.8422	0.842863	0.577789	0.196961
135.92	12	5.41	0.860846	0.0488275	0.812018	0.873255	0.812018	0.403979	0.20772	4.819	0.860882	0.0641383	0.796743	0.948832	0.796743	0.18874	0.528591	5.276	0.860846	0.109244	0.751602		0.751602	0.399826	0.26129	4.751	0.860852	0.0412443	0.819608	0.900582	0.819608	0.24792	0.593449	5.992	0.860846	0.0214415	0.839404	0.855611	0.839404	0.571845	0.212331
136.91	12	5.43	0.860846	0.0763155	0.78453	0.937388	0.78453	0.594911	0.118251	4.72	0.860882	0.14131	0.719571	1.22385	0.719571	0.443021	0.482333	5.86	0.860846	0.0339698	0.826876		0.826876	0.598569	0.255806		0.860852	0.0710069	0.789845	0.880829	0.789845	0.310832	0.451985	5.519	0.860846	0.000736198	0.86011	0.848538	0.86011	0.455536	0.297861
137.868	12	6.98	0.860846	0.0507023	0.810144	1.05638	0.810144	0.338672	0.177776	5.73	0.860882	0.086106	0.774776	1.30223	0.774776	0.386945	0.488251	5.95	0.860846	0.117626	0.74322	0.912138	0.74322	0.248564	0.199839	6.48	0.860852	0.19191	0.668942	0.842514	0.668942	0.251476	0.294155	5.9	0.860846	0.00183766	0.859008	0.916785	0.859008	0.155227	0.329027
138.868	12	5.92	0.860846	0.164417	0.696429	1.04905	0.696429	0.509151	0.275853	4.69	0.860882	0.124677	0.736205	0.837323	0.736205	0.463945	0.490509									5.48	0.860852	0.202939	0.657913	0.85323	0.657913	0.25445	0.269091	6.42	0.860846	0.0244895	0.836356	0.863418	0.836356	0.367203	0.275233
141.868										5.21	0.860882	0.0957289	0.765153	0.27471	0.765153	0.197803	0.36719	4.65	0.860846	0.122813	0.738033	0.89975	0.738033	0.356827	0.209677	4.43	0.860852	0.244813	0.616039	0.861702	0.616039	0.0436806	0.276787	5.58	0.860846	0.218645	0.642201	0.842384	0.642201	0.465265	0.264275
142.826	12	4.78	0.860846	0.0732522	0.787594	1.6167	0.787594	2.67911	0.238316	4.81	0.860882	0.128757	0.732124	1.42737	0.732124	0.483172	0.393066	4.97	0.860846	0.106028	0.754818	1.09452	0.754818	0.737365	0.22629	4.54	0.860852	0.0634205	0.797431	1.18333	0.797431	0.40136	0.276932	4.34	0.860846	0.112927	0.747919	0.831545	0.747919	0.467898	0.262425
144.795	12	4.62	0.860846	0.148017	0.712829	0.666325	0.712829	0.682538	0.21452	4.38	0.860882	0.0655793	0.795302	0.566977	0.795302	0.505389	0.357876	5.18	0.860846	0.0153813	0.845465	0.943056	0.845465	0.516837	0.207742	4.52	0.860852	0.0672806	0.793571	0.917158	0.793571	0.0846156	0.237202	4.29	0.860846	0.197588	0.663258	1.51052	0.663258	1.21391	0.267975
145.944	12	6.54	0.860846	0.148416	0.71243	0.35885	0.71243	0.115617	0.142945	6.49	0.860882	0.0934441	0.767437	0.376901	0.767437	0.149857	0.417267	5.4	0.860846	0.136287	0.724559	0.796585	0.724559	0.339472	0.217581	4.57	0.860852	0.127352	0.733499		0.733499		0.0154121	4.14	0.860846	0.178706	0.68214	0.952608	0.68214	0.567737	0.233393
148.91	12	5.53	0.860846	0.164974	0.695872	0.722736	0.695872	0.274378	0.209425	5.13	0.860882	0.154336	0.706545	0.89747	0.706545	0.355812	0.464541		0.860846	0.139477	0.721369	0.922236	0.721369	0.250576	0.29871	4.68	0.860852	0.177366	0.683486	0.927947	0.683486		0.295956		0.860846	0.157678	0.703168		0.703168
149.049											0.860882	0.0682585	0.792623	0.950665	0.792623	0.424123	0.560982	5.32	0.860846	0.0772164	0.78363	1.08453	0.78363	0.687154	0.275323	6.67	0.860852	0.162055	0.698797	0	0.698797		0.011863		0.860846	0.206367	0.654479		0.654479
149.816	12	4.54	0.860846	0.138886	0.72196	0.793476	0.72196	1.80171	0.290089	4.9	0.860882	0.0933843	0.767497	0.986239	0.767497	0.392897	0.542947	5.43	0.860846	0.142738	0.718108	0.931605	0.718108	0.39071	0.269194	5.49	0.860852	0.18142	0.679432	0.953237	0.679432	0.116809	0.34886	5.22	0.860846	0.0440313	0.816815	0.721505	0.816815	0.302662	0.313515
150.792	12	5.44	0.860846	0.0893681	0.771478	0.660449	0.771478	0.537677	0.285094	4.78	0.860882	0.112287	0.748595	0.584669	0.748595	0.358584	0.555412	5.38	0.860846	0.0618438	0.799002	0.924735	0.799002	0.384675	0.291452	4.99	0.860852	0.0892641	0.771588	0.962542	0.771588		0.353275	4.61	0.860846	0.152222	0.708624	0.80996	0.708624	0.400659	0.29843
151.785	12	5.42	0.860846	0.0655432	0.795303	0.53759	0.795303	0.252683	0.219324	5.93	0.860882	0.0714751	0.789406	0.641502	0.789406	0.0796265	0.530055	5.39	0.860846	0.0850041	0.775842	0.927233	0.775842	0.313925	0.279032	4.86	0.860852	0.191814	0.669038	0.899324	0.669038		0.355594		0.860846	0.0707267	0.790119	0.8625	0.790119	0.285888	0.372433
152.826	12	5.26	0.860846	0.084147	0.776699	0.600386	0.776699	0.236076	0.26736	6.55	0.860882	0.0920875	0.768794	0.55735	0.768794	0.0554481	0.466898	5.6	0.860846	0.0508542	0.809992	0.927545	0.809992	0.222956	0.29871	5.04	0.860852	0.131785	0.729067	0.947274	0.729067	0.0528008	0.333041	4.93	0.860846	0.169097	0.691749	0.86498	0.691749	0.450898	0.328458
155.826	12	5.04	0.860846	0.10552	0.755326	0.547497	0.755326	1.20524	0.153314	5.19	0.860882	0.142599	0.718283	0.518632	0.718283	0.201889	0.359822	5.07	0.860846	0.0821685	0.778677	0.825422	0.778677	0.266101	0.242097	5.08	0.860852	0.180856	0.679996	0.618989	0.679996		0.231246	5.46	0.860846	0.143707	0.717139	0.779648	0.717139	0.451676	0.297149
156.771	12	4.47	0.860846	0.0752841	0.785562	0.543463	0.785562	0.685712	0.191489	4.95	0.860882	0.00422103	0.856661	0.405761	0.856661	0.147769	0.387656	4.6	0.860846	0.0497408	0.811105	0.68249	0.811105	0.135893	0.254677	5.55	0.860852	0.157835	0.703016	0.355822	0.703016		0.248568	4.72	0.860846	0.0676305	0.793215	0.720771	0.793215	0.499189	0.172626
157.771	12	6.85	0.860846	0.0866425	0.774204	0.390696	0.774204	0.511136	0.141785	7.32	0.860882	0.0887726	0.772109	0.338904	0.772109	0.0653476	0.313217	7.33	0.860846	0.0608984	0.799948	0.566313	0.799948	0.0567697	0.195	7.45	0.860852	0.188945	0.671907	0.49709	0.671907		0.144044	4.27	0.860846	0.0425368	0.818309	0.612384	0.818309	0.388725	0.194257
158.816	12	6.8	0.860846	0.0974132	0.763433	0.296771	0.763433	0.186546	0.112762	7.25	0.860882	0.104293	0.756589	0.32438	0.756589	0.0776725	0.245147	7.12	0.860846	0.0459854	0.814861	0.497918	0.814861	0.0477151	0.150161	7.54	0.860852	0.0935845	0.767267	0.412603	0.767267		0.117682	4.86	0.860846	0.172801	0.688045		0.688045
159.799	12	5.13	0.860846	0.072151	0.788695	1.70581	0.788695	1.16408	0.298525	5	0.860882	0.0718242	0.789057	1.24943	0.789057	0.868373	0.445214	6.14	0.860846	0.0593556	0.80149		0.80149	1.46063	0.299355	5.08	0.860852	0.0943728	0.766479	1.93856	0.766479	1.12263	0.301452	4.93	0.860846	0.0871111	0.773735	0.464225	0.773735	0.189548	0.264133
163.993	12	7.32	0.860846	0.0305179	0.830328	0.517303	0.830328	1.52839	0.116589										0.860846	0	0.860846		0.860846	0.473892		6.82	0.860852	0.242967	0.617885	0.798638	0.617885	0.0758943	0.258943	4.87	0.860846	0.10721	0.753636	1.46313	0.753636	1.08611	0.250898
169.812	12	5.1	0.860846	0.057338	0.803508	0.196647	0.803508	0.607251	0.0399957	4.96	0.860882	0.128092	0.73279	0.829095	0.73279	0.333731	0.263138	4.94	0.860846	0.0485663	0.81228		0.81228	0.33318		4.88	0.860852	0.0745275	0.786324	0.455554	0.786324		0.121698		0.860846	0.250187	0.610659	1.23239	0.610659	0.944322	0.264844
171.847	12	5.38	1.72169	0.205228	1.51646	3.45498	1.51646	1.21951	0.242703	6.38	1.72176	1.53231	0.189457		0.189457	1.11367	0.48891		0.860846		0.860846		0.860846			5.33	1.7217	1.35223	0.369478	2.69299	0.369478	1.47043	0.343223	5.87	0.860846	0.0322585	0.828588	0.275283	0.828588	0.0450016	0.120681
174.951										4.72	1.72176	0.105474	1.61629	0.841675	1.61629	0.216427	0.193503	4.91	1.72169	0.0668316	1.65486	0.673121	1.65486	0.275878	0.156774	4.66	1.7217	0.0884956	1.63321	0.771824	1.63321	0	0.205128	6.74	1.72169	0.444077	1.27762	3.01792	1.27762	2.07752	0.455117
176.826	12	7.47	1.72169	0.196645	1.52505	2.22838	1.52505	0.831486	0.395612		1.72176	0.162686	1.55908	1.72749	1.55908	1.47755	0.350144	6.22	1.72169	0.143448	1.57824	1.54174	1.57824	1.07486	0.217258	6.63	1.7217	0.0386806	1.68302	1.43725	1.68302	0.203462	0.354037	5.51	1.72169	0.179985	1.54171	0.429964	1.54171	0.27417	0.143024
177.878	12	5.25	1.72169	0.170544	1.55115	3.36101	1.55115	0.0291089	0.613335	5.03	1.72176	0.187707	1.53406	1.9711	1.53406	1.01291	0.760456	5.38	1.72169	0.0376098	1.68408	2.1192	1.68408	1.41677	0.282097									6.84	1.72169	0.14813	1.57356		1.57356	0.8224
180.889	12	5.7	1.72169	0.116329	1.60536	2.03866	1.60536	0.388027	0.433959	6.19	1.72176	0.150314	1.57145	1.17586	1.57145	1.19007	0.682001	7.54	1.72169	0.0837878	1.6379	3.90797	1.6379	2.17092	0.712566	5.35	1.7217	0.24098	1.48072	3.13693	1.48072	1.39403	0.562116	6.4	1.72169	0.143008	1.57868	1.79315	1.57868	1.25367	0.387803
183.91	12	5.07	1.72169	0.0693658	1.65233	1.44825	1.65233	0.609756	0.272099	4.69	1.72176	0.0819228	1.63984	0.824047	1.63984	1.19515	0.322178	4.67	1.72169	0.0328707	1.68882	1.60722	1.68882	0.908607	0.151661	4.8	1.7217	0	1.7217	1.58802	1.7217	0.61988	0.271559	7.23	1.72169	0.20287	1.51882	2.1218	1.51882	1.46144	0.164941
187.847	12	5.11	1.72169	0.138369	1.58332	1.53311	1.58332	0.831486	0.264012									5.06	1.72169	0.0132727	1.70842	2.07683	1.70842	1.07073	0.317766	4.66	1.7217	0	1.7217	1.84936	1.7217	0.65174	0.313529	6.92	1.72169	0.157886	1.56381	1.31276	1.56381	0.880904	0.0865262
190.917	12		1.72169	0.0400128	1.68168	2.02484	1.68168	0.665188	0.305833		1.72176	0.159185	1.56258	1.58539	1.56258	1.54551	0.44675		1.72169	0.0936195	1.62807	2.54757	1.62807	1.36194	0.517573		1.7217	0.0727102	1.64899	2.9853	1.64899	1.49106	0.493904	7.07	1.72169	0.0222607	1.69943	1.49123	1.69943	1.20033	0.0742873
193.066	12		1.72169	0.0362429	1.68545	1.30604	1.68545	1.24847	0.498708		1.72176	0.0336025	1.68816	1.55034	1.68816	0.704659	0.670033		1.72169	0	1.72169	1.82761	1.72169	0.806422	0.399615		1.7217	0.0490037	1.6727	1.58807	1.6727	0.192789	0.550606		1.72169	0.187895	1.5338	1.3698	1.5338	1.18457	0.0428362
193.951	12		1.72169	0.0230057	1.69869	1.24075	1.69869	1.04832	0.365809		1.72176	0.0336025	1.68816	1.46696	1.68816	0.792244	0.508936		1.72169	0.106657	1.61503	1.84437	1.61503	0.92828	0.238325		1.7217	0.0435408	1.67816	1.93036	1.67816	0.383436	0.462526		1.72169	0.178159	1.54353	1.51622	1.54353	1.17709	0.0462517
195.066	12	5.13	1.72169	0.108546	1.61315	1.23288	1.61315	1.30569	0.366373	5	1.72176	0.123258	1.59851	1.34972	1.59851	0.582387	0.484218	4.65	1.72169	0	1.72169	1.77493	1.72169	0.815135	0.231103	6.17	1.7217	0.072241	1.64946		1.64946				1.72169	0.188289	1.5334	1.57335	1.5334	1.34575	0.0499518
197.146	12	7.2	1.72169	0.0556914	1.666	1.78172	1.666	0.554324	0.274065	7.61	1.72176	0.0530794	1.66868	1.50981	1.66868	1.11286	0.662669	8.1	1.72169	0	1.72169	2.71861	1.72169	1.44058	0.404429	7.35	1.7217	0.0440441	1.67766		1.67766			7.29	1.72169	0.134214	1.58748	1.56334	1.58748	1.25841	0.0540789
197.951	12	5.2	1.72169	0.0109821	1.71071	1.57989	1.71071	0.81541	0.347614	4.71	1.72176	0.0693839	1.65238	1.50149	1.65238	1.13911	0.663562	4.67	1.72169	0.0153219	1.70637	2.29971	1.70637	1.18383	0.454983	4.31	1.7217	0.0356092	1.68609		1.68609			7.59	1.72169	0.179308	1.54238	1.76422	1.54238	1.44312	0.0503788
201.993	12	4.45	1.72169	0.187647	1.53404	1.60499	1.53404	0.957871	0.148527	4.33	1.72176	0.0967238	1.62504	1.4853	1.62504	1.42138	0.458374	6.04	1.72169	0	1.72169	2.04726	1.72169	0.667578	0.731825	4.45	1.7217	0.0845059	1.6372		1.6372			7.52	1.72169	0.119072	1.60262	1.75476	1.60262	1.4428	0.0552174
205.062	12	6.62	1.72169	0.0873833	1.63431	0.645344	1.63431	0.616408	0.372897	5.99	1.72176	0.0756414	1.64612	1.29892	1.64612	1.15749	0.569939	7.49	1.72169	0.0913368	1.63036	1.50989	1.63036	0.397498	0.433317	6.25	1.7217	0.1041	1.6176		1.6176			7.73	1.72169	0.24149	1.4802	2.28622	1.4802	1.81137	0.0522288
206.035	12	6.07	1.72169	0.0743936	1.6473	1.28432	1.6473	0.611973	0.759569	6.313	1.72176	0.0115163	1.71025	1.6063	1.71025	0.580255	0.823572									6.182	1.7217	0	1.7217	2.02269	1.7217	0.155645	0.687742		1.72169	1.00575	0.715943	1.48049	0.715943	1.33449	0.0364321
206.868	12	4.62	1.72169	0.044561	1.67713	1.20801	1.67713	0.618071	0.733695	5.64	1.72176	0.014002	1.70776	1.52221	1.70776	0.811701	0.827026	6.45	1.72169	0	1.72169	2.32219	1.72169	0.891768	0.695715									7.868	1.72169	0.11632	1.60537	2.36521	1.60537	1.92776	0.0495249
208.92	12	5.66	1.72169	0.0234209	1.69827	1.20043	1.69827		0.714488	5.22	1.72176	0.0802417	1.64152	1.40923	1.64152	0.707894	0.848713	5.67	1.72169	0.0309735	1.69072	1.78128	1.69072	0.463689	0.623495	5.4	1.7217	0	1.7217	1.7361	1.7217	0.118027	0.551613	7.35	1.72169	0.235439	1.48625	1.3822	1.48625	0.950892	0.0594868
210.076	12	5.42	1.72169	0.0346434	1.68705	1.24342	1.68705		0.687718	4.88	1.72176	0.164163	1.5576	1.39131	1.5576	0.710324	0.838619	5.55	1.72169	0.059545	1.66215	1.85738	1.66215	0.466327	0.662013	5.02	1.7217	0	1.7217	1.63554	1.7217		0.491935	8.08	1.72169	0.185779	1.53591	1.08928	1.53591	0.762954	0.0451132
212.045	12	5.31	1.72169	0.0959179	1.62577	2.08422	1.62577	0.974501	0.415161	4.98	1.72176	0.0299702	1.69179	1.51852	1.69179	0.952381	0.747516	5.69	1.72169	0	1.72169	2.16125	1.72169	0.878131	0.688493	5.09	1.7217	0	1.7217	2.30502	1.7217	0.356138	0.582097	8.09	1.72169	0.123682	1.59801	1.41196	1.59801	1.01947	0.0557867
214.076	12	6.03	1.72169	0.00815086	1.71354	1.96867	1.71354	0.930155	0.683065	5.22	1.72176	0.101781	1.61998	1.57541	1.61998	0.883004	0.952833	6.89	1.72169	0	1.72169	2.03123	1.72169	0.851149	0.724603	4.85	1.7217	0	1.7217	0	1.7217	0.229119	0	7.3	1.72169	0.0243833	1.69731		1.69731	1.57745
215.038	12	5.48	1.72169	0.0339195	1.68777	1.97668	1.68777	0.937916	0.524516	4.97	1.72176	0.0197199	1.70204	1.55457	1.70204	0.833871	0.812272									4.6	1.7217	0	1.7217	1.77046	1.7217	0.204176	0.449677	7.1	1.72169	0	1.72169	1.80014	1.72169		0.0389937
216.083	12	4.66	4.30423	0.0253961	4.27883	1.95128	4.27883	0.769956	0.576452	4.64	4.30441	0.0123028	4.2921	1.53194	4.2921	0.774594	0.775508	5.54	4.30423	0	4.30423	2.15043	4.30423	0.932789	0.72701	4.49	4.30426	0.322817	3.98144	1.72267	3.98144		0.424032	7.12	1.72169	0	1.72169	1.33012	1.72169	1.10891	0.0307396
216.962	12	6.27	4.30423	0.883987	3.42024	3.89746	3.42024	2.17849	0.759194	5.86	4.30441	0.0389578	4.26545	4.5822	4.26545	2.38786	1.43854									8.33	4.30426	0.464857	3.8394	5.92265	3.8394	2.3988	0.607742	7.2	4.30423	0	4.30423	1.40452	4.30423	1.27662	0.0274664
219.139	12	6.06	4.30423	0.0228544	4.28138	4.43348	4.28138	3.86419	0.413871									6.755	4.30423	0	4.30423	4.37935	4.30423	3.33878	0.621088	6.11	4.30426	0.322817	3.98144	4.52259	3.98144	2.46008	0.458226		4.30423	0.908406	3.39582	4.04934	3.39582		0.0264516
220.045	12	5.54	4.30423	0.0438872	4.26034	8.25286	4.26034	6.31153	1.37468	4.54	4.30441	0.091523	4.21288	4.03341	4.21288	2.36581	0.993571	7.17	4.30423	0	4.30423	4.38497	4.30423	3.19115	0.770342	5.34	4.30426	0.761849	3.54241	4.41818	3.54241	2.15187	0.514677		4.30423	1.10728	3.19695	4.34537	3.19695	3.89584	0.0345161
221.024	12	5.61	4.30423	0.0558437	4.24839	3.85988	4.24839	3.24778	0.45371	4.54	4.30441	0.0466303	4.25778	3.9053	4.25778	2.59675	0.694924	6.29	4.30423	0	4.30423	4.34187	4.30423	3.08172	0.936447	4.94	4.30426	0.309905	3.99435	4.34989	3.99435	2.1461	0.538548	7.642	4.30423	0.117472	4.18676	4.35717	4.18676	4.09231	0.0282258
222.792	12	7.82	4.30423			5.17343	4.30423	4.18459	0.663548	8.68	4.30441	3.08055	1.22386	5.51553	1.22386	2.66577	0.657504	8.69	4.30423	2.21823	2.086	8.14991	2.086	6.10103	0.334617	8.37	4.30426	0.397539	3.90672	6.46794	3.90672	0	0.289677	7.63	4.30423	0.629014	3.67522	4.31689	3.67522	4.00133	0.0262903
227.028	12	6.47	4.30423	0.11258	4.19165	1.04341	4.19165	0.112528	0.382903	4.96	4.30441	0.113746	4.19066	2.28594	4.19066	1.52524	0.304684	5	4.30423	0	4.30423	2.22996	4.30423	1.76859	0.315359	5.43	4.30426	0.33573	3.96853	2.56236	3.96853	1.2517	0.242903	8.5	4.30423	4.25578	0.0484492	4.0127	0.0484492	2.18302	0.0280645
228.076	12	10.06	4.30423	1.85685	2.44738	1.16042	2.44738	0.0609756	0.434032	8.04	4.30441	1.31738	2.98703	2.33612	2.98703	1.67534	0.324709	8.14	4.30423	0.640469	3.66376	2.79409	3.66376	1.93933	0.387578	7.71	4.30426	0.401843	3.90242	1.96981	3.90242	2.21176	0.189194	7.45	4.30423	0	4.30423	1.1446	4.30423	1.14633	0.0285484
229.014	12	5.72	4.30423	0.164599	4.13963	3.87914	4.13963	2.74169	0.713065	6.83	4.30441	0.248418	4.05599	4.86871	4.05599	2.97444	0.983326	7.44	4.30423	0	4.30423	4.1117	4.30423	2.76906	0.806452	6.18	4.30426	0.516508	3.78775	4.00323	3.78775	2.43706	0.540806	9.18	4.30423	1.14259	3.16164	0.717052	3.16164	0.748806	0.0240323
230.076	12	5.86	4.30423	0.103583	4.20065	4.22882	4.20065	3.09534	0.666935	5.85	4.30441	0.122968	4.18144	4.52362	4.18144	2.75906	1.17316	6.11	4.30423	0	4.30423	4.26848	4.30423	2.68699	1.052	5.51	4.30426	0.319259	3.985	4.04685	3.985	2.77936	0.545323	8.13	4.30423	0.103629	4.2006	3.45794	4.2006	3.32382	0.0293548
231.035	12	5.11	4.30423	0.0928466	4.21138	4.33531	4.21138	2.81153	0.822258	6	4.30441	0.0446072	4.2598	3.95491	4.2598	2.17746	1.37231									6.49	4.30426	0.291699	4.01256	3.98969	4.01256	1.74512	0.751935	8.07	4.30423	0.141157	4.16307	3.73808	4.16307	3.50007	0.0333871
232.993	12	6.14	4.30423	0.118306	4.18592	4.1395	4.18592	2.78714	0.783226	5.41	4.30441	0.104651	4.19976	3.93395	4.19976	2.11565	1.42865									6.49	4.30426	0.326556	3.9777	4.21928	3.9777		0.701324
234.014	12	6.05	4.30423	0.116535	4.1877	4.13866	4.1877	2.92738	0.806129	5.33	4.30441	0.0366165	4.26779	3.63251	4.26779	2.2018	1.41953	5.65	4.30423	0	4.30423	4.55653	4.30423	2.55516	1.43476	5.32	4.30426	0.160675	4.14358	4.11108	4.14358	1.77146	0.653065	8.01	4.30423	0.0285107	4.27572	3.97637	4.27572	3.71362	0.0419355
234.931	12	4.69	4.30423	0.0590969	4.24513	4.64689	4.24513	3.37306	0.871935	4.78	4.30441	0.0681605	4.23625	4.10219	4.23625	2.39728	1.37771	5.02	4.30423	0	4.30423	5.27066	4.30423	3.4936	1.30236	5.32	4.30426	0.345266	3.95899	4.18145	3.95899	2.08231	0.622419	7.97	4.30423	0.0938504	4.21038	4.0456	4.21038	3.78433	0.0503226
235.785	12		4.30423	0.04894	4.25529	4.4999	4.25529	3.16685	0.907258										4.30423	0	4.30423	4.41703	4.30423	2.62834	1.49976		4.30426	0.237214	4.06705	3.9823	4.06705		0.775645	6.95	4.30423	0	4.30423	4.11878	4.30423	3.97141	0.0420968
237.007	12	5.48	4.30423	0.0772015	4.22703	4.1167	4.22703	2.70122	0.820161	5.11	4.30441	0.0867816	4.21763	4.23312	4.21763	2.39422	1.45104	5.22	4.30423	0	4.30423	4.25047	4.30423	1.36306	1.65383	5.36	4.30426	0.32554	3.97872	4.2716	3.97872	1.55093	0.811774		4.30423	0.0929615	4.21127	3.88549	4.21127	3.92965	0.0275806
238.128	12	5.86	4.30423	0.0965967	4.20763	4.39361	4.20763	2.85532	0.85371	4.95	4.30441	0.0231476	4.28126	3.99503	4.28126	2.35182	1.36972	5.27	4.30423	0	4.30423	3.92359	4.30423	2.12503	1.42995	5.08	4.30426	0.284104	4.02016	3.98178	4.02016	1.9672	0.694194	6.65	4.30423	0.144395	4.15983	3.91651	4.15983	3.9815	0.0253226
239.118	12	5.9	4.30423	0.0838444	4.22039	4.62732	4.22039	2.73226	0.809355	5.37	4.30441	0.0953021	4.20911	3.49362	4.20911	2.19243	1.29504	5.2	4.30423	0	4.30423	4.10473	4.30423	2.1983	1.50457	5.21	4.30426	0.340101	3.96416	4.20852	3.96416	1.90401	0.771129	6.55	4.30423	0.0943584	4.20987	2.75744	4.20987	3.92035	0.0222581
239.986	12	5.31	4.30423	0.00823512	4.29599	3.91984	4.29599	2.57206	0.781129	4.82	4.30441	0.0885036	4.2159	4.15813	4.2159	2.24497	1.45316	4.82	4.30423	0	4.30423	3.64252	4.30423	2.0375	1.45883	4.57	4.30426	0.168452	4.13581	4.22975	4.13581	0	0.809677	6.62	4.30423		4.30423		4.30423
240.868	12	6	4.30423	0.0560664	4.24816	4.12117	4.24816	2.89412	0.746613	5.33	4.30441	0.069288	4.23512	4.30228	4.23512	2.31262	1.49933	4.75	4.30423	0	4.30423	4.17239	4.30423	2.98157	0.96052	5.1	4.30426	0.169871	4.13439	4.19321	4.13439	2.50487	0.575	6.68	4.30423	0.142288	4.16194	4.41582	4.16194	3.84697	0.0197919
241.868										5.14	4.30441	0.126975	4.17743	4.31033	4.17743	2.28687	1.5726	5.16	4.30423	0	4.30423	4.04851	4.30423	3.14677	0.813674	5.99	4.30426	0.43734	3.86692	4.03987	3.86692	3.39502	0.51
243.104	12	6.18	4.30423	0.155568	4.14866	4.64481	4.14866	2.72838	0.864194	5.43	4.30441	0.102329	4.20208	4.31161	4.20208	2.1822	1.69296	5.28	4.30423	0	4.30423	3.95898	4.30423	3.3316	0.594608	5.12	4.30426	0.368414	3.93585	4.13481	3.93585	2.66069	0.400968	7.93	4.30423	0.144066	4.16016	4.41447	4.16016	3.78543	0.0266806
244.076	12	6.3	4.30423	0.0955	4.20873	4.04133	4.20873	2.20676	1.18581	6.75	4.30441	0.0252171	4.27919	4.31861	4.27919	1.74653	1.75812	6.21	4.30423	0	4.30423	3.89965	4.30423	3.22515	0.683678	6.7	4.30426	0.134149	4.17011	4.20175	4.17011	0	0.460161	8.16	4.30423	0.11182	4.19241	4.20597	4.19241	3.75606	0.0481919
245.118	12	4.65	4.30423	0.0785616	4.22567	4.13138	4.22567	2.47561	1.12758	4.53	4.30441	0.110369	4.19404	4.21963	4.19404	1.91028	2.04154	5.75	4.30423	0	4.30423	4.04643	4.30423	3.32113	0.705344	6.52	4.30426	0.21015	4.09411	4.25016	4.09411	2.58453	0.425	8.09	4.30423	0.125282	4.17895	4.25613	4.17895	3.576	0.0576629
246.993	12	5.71	4.30423	0.0561754	4.24805	3.94982	4.24805	0.111419	1.06468	6.58	4.30441	0.0364885	4.26792	5.5747	4.26792	2.54302	1.53815	6.69	4.30423	0	4.30423	4.06309	4.30423	3.25209	0.712566	6.36	4.30426	1.14616	3.15809	3.88339	3.15809	2.13613	0.567268
248.118	12	5.9	4.30423	0.117646	4.18658	4.20404	4.18658	1.74778	1.42919	5.8	4.30441	0.16463	4.13978	4.62126	4.13978	2.06709	2.05554	7.45	4.30423	0	4.30423	4.12555	4.30423	3.27225	0.678864	6.75	4.30426	1.46402	2.84024	3.98922	2.84024	1.95262	0.551746	7.96	4.30423	0.664194	3.64004	4.94296	3.64004	3.60926	0.0909645
251.097	12	7.51	4.30423	0.115649	4.18858	5.79721	4.18858	2.84867	1.40403	8.53	4.30441	0.126235	4.17817	4.68512	4.17817	1.51552	1.18582	7.88	4.30423	0.192657	4.11157	3.43119	4.11157	3.07876	0.438132	7.2	4.30426	0.448397	3.85586	4.41138	3.85586	2.43374	0.640646	7.61	4.30423	0.132521	4.17171	4.26397	4.17171	3.82851	0.0379694
254.899	12	4.95	4.30423	0.0589665	4.24526	3.05361	4.24526	1.42239	0.909194	5	4.30441	2.32958	1.97482	3.31877	1.97482	3.27145	0.592366	8.1	4.30423	0.042698	4.26153	3.61545	4.26153	3.17387	0.272027									7.71	4.30423	0.948982	3.35525	3.96162	3.35525	3.51155	0.0275806
254.899	12	4.95	4.30423	0.0589665	4.24526	2.91016	4.24526	1.38525	0.903387																	4.85	4.30426	0.930161	3.3741	4.00647	3.3741	1.35446	0.76059	7.8	4.30423	0.332794	3.97144		3.97144
258.035	12	6.03	4.30423	0.068083	4.23615	3.84322	4.23615	2.94235	0.735806	5.33	4.30441	0.0856234	4.21878	3.35966	4.21878	2.54158	0.993666	8.05	4.30423	0.129643	4.17459	3.63002	4.17459	3.16968	0.387578	6.89	4.30426	0.45191	3.85235	4.36537	3.85235	0	0.491068	7.8	4.30423	0.283456	4.02077	0	4.02077	3.82814	0
258.035	12	6.03	4.30423	0.068083	4.23615	4.00927	4.23615	2.97395	0.789355																	6.87	4.30426	0.85816	3.4461	3.94206	3.4461	0	0.385234	8.03	4.30423	0.668002	3.63623	4.11837	3.63623		0.0162194
260.076	12	6.12	4.30423	0.106856	4.19737	4.43702	4.19737	2.70455	1.27355	5.78	4.30441	0.104813	4.19959	4.02147	4.19959	1.69038	2.09325	7.72	4.30423	0.219516	4.08471	3.80075	4.08471	3.27841	0.255176	6.33	4.30426	0.802549	3.50171	4.3067	3.50171	2.58188	0.474134	8.03	4.30423	0.649905	3.65433		3.65433	3.51479
260.076	12	6.12	4.30423	0.106856	4.19737	4.24016	4.19737	2.57927	1.19274																	6.87	4.30426	0.85816	3.4461	3.94206	3.4461	0	0.385234	8.29	4.30423	0.528814	3.77542		3.77542	3.3869
263.139	12	6.03	4.30423	0.169256	4.13497	4.76588	4.13497	3.36364	0.961452	4.77	4.30441	0.148901	4.15551	4.90426	4.15551	2.75351	1.70488	8.05	4.30423	0.00964147	4.29459	3.68624	4.29459	3.1906	0.274434	6.33	4.30426	0.802549	3.50171	4.3067	3.50171	2.58188	0.474134	8.29	4.30423	0.511606	3.79262	3.83268	3.79262		0.0214887
264.045	12	6.01	4.30423	0.105915	4.19831	4.32761	4.19831	2.01829	1.58613	6.6	4.30441	0.0653952	4.23901	3.61639	4.23901	0.366059	2.77218	7.98	4.30423	0.000172169	4.30406	2.85447	4.30406	2.49941	0.327395	7.2	4.30426	1.17251	3.13175	3.67864	3.13175	1.56852	0.654757	8.05	4.30423	0.0556245	4.24861	4.18003	4.24861	3.5825	0.0362823
265.035	12	6.16	4.30423	0.0802882	4.22394	3.76421	4.22394	1.04102	1.82306	5.93	4.30441	0.125781	4.17863	3.16806	4.17863	0.660088	2.35753	7.61	4.30423	0.00705894	4.29717	2.53696	4.29717	2.26954	0.291286	6.2	4.30426		4.30426	3.48884	4.30426	1.72698	0.46849	7.96	4.30423	0	4.30423	3.66194	4.30423	3.13653	0.0390694
267.045	12	6.26	4.30423	0.0288065	4.27542	5.54456	4.27542	3.33537	1.66323	5.29	4.30441	0.106618	4.19779	5.03801	4.19779	2.28754	2.37292	8.08	4.30423	0.305084	3.99915	3.95857	3.99915	3.38405	0.0117742	6.63	4.30426	1.31475	2.98951	5.10385	2.98951	4.07992	0.472723	7.99	4.30423	0.0992478	4.20498	3.42414	4.20498	3.1247	0.0356081
268.118	12	6.33	4.30423	0.0452393	4.25899	4.34603	4.25899	1.46674	1.83274	5.97	4.30441	0.0997795	4.20463	4.35884	4.20463	0.978033	3.225	7.82	4.30423	0.078337	4.22589	4.04653	4.22589	3.23318	0.0172581	6.76	4.30426	1.33466	2.9696	3.76146	2.9696	2.02642	0.357012	7.52	4.30423	0	4.30423	0.562524	4.30423	3.88657	0.00622097
269.066	12	6.4	4.30423	0.0712801	4.23295	3.82813	4.23295	0.475055	2.06597	6.73	4.30441	0.0505133	4.25389	4.1784	4.25389	0.120847	3.9005	7.66	4.30423	0.0395989	4.26463	4.02967	4.26463	2.89063	0.011129	6.67	4.30426	1.60978	2.69448	3.11155	2.69448	2.17534	0.409223	7.53	4.30423	0.281488	4.02274	4.69612	4.02274	4.04786	0.0142903
271.014	12	4.35	8.60846	0.0462249	8.56223	3.60608	8.56223	0.940687	1.59677	4.23	4.30441	0.164955	4.13945	4.05485	4.13945		3.58404	7.48	4.30423	0.0519951	4.25223		4.25223	2.45357		6.2	8.60852	0.734646	7.87387	2.93785	7.87387	2.15641	0.491068	7.46	4.30423	0.481634	3.8226	4.27382	3.8226	3.93524	0.0097
272.118	12	8.2	8.60846			2.84406	8.60846	1.07816	0.725806	4.9	4.30441	0.152327	4.15208	4.35168	4.15208	1.83166	2.59958	7.84	4.30423	0.149787	4.15444		4.15444	3.14287		7	8.60852	1.38946	7.21906	8.32698	7.21906	8.37208	0.450145	7.78	8.60846	2.09563	6.51282	5.71455	6.51282	5.9181	0.0209677
274.222	12	6.1	8.60846	0.466184	8.14228	7.40995	8.14228	5.57206	1.58065	5.58	4.30441	0.0450899	4.25932	4.18103	4.25932	1.57441	2.53978	7.92	4.30423	0.279086	4.02514		4.02514	3.19556		6.41	8.60852	1.45254	7.15597	5.8596	7.15597	4.49734	0.296334	7.78	8.60846	2.09563	6.51282	4.95534	6.51282	4.41269
275.194	12	7.88	8.60846	0.483585	8.12487	6.31897	8.12487	4.8714	0.967742	7.6	4.30441	0.107226	4.19718	4.35678	4.19718	0.570816	3.20929	8	4.30423	0.274266	4.02996		4.02996	1.33348		7.08	8.60852	0.536204	8.07232	7.79209	8.07232	0	0.182034	7.9	8.60846	2.00577	6.60269	5.92338	6.60269	5.51691	0.108871
277.118	12	6.88	8.60846	1.16715	7.44131	8.13658	7.44131	6.12916	1.67742	5.24	4.30441	0.132156	4.17225	4.74668	4.17225	1.90434	2.87811	7.93	4.30423	0.29286	4.01137		4.01137	3.53371		6.85	8.60852	1.44822	7.1603	7.94968	7.1603	0	0.245534	7.83	8.60846	2.77247	5.83599	6.05205	5.83599	5.24584	0.0280645
279.076	12	6.8	8.60846	1.42596	7.1825	8.22194	7.1825	5.67461	1.56452	5.4	4.30441	0.102778	4.20163	4.15264	4.20163	1.5085	2.72893	7.86	4.30423	0.251539	4.05269		4.05269	3.34967		7.3	8.60852	1.04415	7.56436	7.70122	7.56436	5.62991	0.182034	7.83	8.60846	2.77247	5.83599	5.90319	5.83599	5.50319
282.858	12	6.55	8.60846	1.64489	6.96357	7.00916	6.96357	3.61585	1.43548	5.13	4.30441	0.031361	4.27305	4.47776	4.27305	1.24014	3.20243	7.99	4.30423	0.397022	3.90721		3.90721	3.44899		7.57	8.60852	2.524	6.08452	5.97693	6.08452	6.10212	0.150989	7.88	8.60846	1.84715	6.76131	5.75016	6.76131	5.60006	0.0353226
283.951	12	5.9	8.60846	0.584752	8.02371	7.86279	8.02371	6.2561	2.67742	6.22	4.30441	0.12048	4.18393	4.44351	4.18393	0.748677	3.53241	8.03	4.30423	0.36586	3.93837		3.93837	3.78225		7.52	8.60852	2.36044	6.24808	6.32938	6.24808	6.84085	0.174978	7.87	8.60846	4.40919	4.19927	5.53154	4.19927	5.45787	0.0290323
284.743	12		8.60846	0.319859	8.2886	8.10431	8.2886	6.12251	1.74194		4.30441	0.0757141	4.22869	4.30181	4.22869	0.522945	3.59816	8.03	4.30423	0.41906	3.88517		3.88517	3.67086		7.65	8.60852	3.44855	5.15997	5.81773	5.15997	0	0.128411	7.93	8.60846	3.62933	4.97913	6.44535	4.97913	5.42794	0.0129032
285.757	12	5.82	8.60846	0.199097	8.40936			6.09368		5.92	4.30441	0.0982071	4.2062	4.33019	4.2062	0.527184	3.66303	7.99	4.30423	0.389791	3.91444		3.91444	3.36645		7.68	8.60852		8.60852	5.50669	8.60852	6.37451	0.107245
289.993	12		8.60846	0.134664	8.4738	8.74766	8.4738	7.16131	2.3871		4.30441	0.102144	4.20226	4.20496	4.20226	1.43907	2.72764		4.30423	0.265829	4.0384	2.79815	4.0384	3.69113	0.045	7.6	8.60852	3.86692	4.7416	5.3162	4.7416	6.47121	0.049389	7.77	8.60846	2.49649	6.11197	5.33656	6.11197	5.28076	0.0920968
291.024	12	8	8.60846	0.496224	8.11224	6.82282	8.11224	4.94845	0.370968	8.23	4.30441	0.234525	4.06988	4.27738	4.06988	0.584648	2.4062	8	4.30423	0.243447	4.06078	3.25099	4.06078	4.00434	0.078871	7.67	8.60852	3.92546	4.68306	0	4.68306	4.95474	0	7.05	8.60846	2.31459	6.29386	5.08765	6.29386	5.99667	0.0285484
293.066	12	7.96	8.60846	0.889257	7.7192	6.86186	7.7192	4.62361	1.29032	7.99	4.30441	0.212737	4.09167	4.95619	4.09167	1.2532	0.41249	7.85	4.30423	0.478803	3.82543	3.35082	3.82543	4.05326	0.0564516	7.66	8.60852	4.73465	3.87387	4.55657	3.87387		0.0867742	7.55	8.60846	2.52228	6.08618	5.94899	6.08618
296.993	12	4.92	8.60846	0.185238	8.42322	7.94982	8.42322		1.59677	6.34	4.30441	0.386208	3.9182	5.74607	3.9182	2.50903	1.56408	7.95	4.30423	0.421642	3.88259	2.97772	3.88259	3.70058	0.0680645	7.67	8.60852	2.14178	6.46673	4.62669	6.46673	4.46429	0.0879032		8.60846		8.60846	3.88341	8.60846	2.53797
298.097	12	6.4	8.60846	0.326679	8.28178	8.37456	8.28178	5.85588	1.37097	4.92	4.30441	0.060776	4.24363	4.24783	4.24363	1.60519	2.459	8.01	4.30423	0.440925	3.8633	3.65948	3.8633	3.54165	0.0716129	7.76	8.60852	2.16072	6.4478	4.70906	6.4478	4.18312	0.0941935	7.74	8.60846	3.12193	5.48653	5.36717	5.48653	4.19651	0.0164516
299.024	12	5.22	8.60846	0.15259	8.45587	7.3477	8.45587	6.55155	1.77419	4.97	4.30441	0.0814027	4.22301	3.57034	4.22301	1.29632	2.2163	8.05	4.30423	0.448329	3.8559	3.85634	3.8559	3.2722	0.0766129	7.78	8.60852	4.08664	4.52188	4.64826	4.52188	5.03843	0.0954839	7.73	8.60846	3.31942	5.28904	5.42109	5.28904	4.7622	0.0656452
299.868	12	5.25	8.60846	0.273124	8.33534	7.132	8.33534	5.70011	2.19355	5.7	4.30441		4.30441	2.61909	4.30441	0.598239	2.19648	8.04	4.30423	0.44609	3.85814	3.85218	3.85814	3.25664	0.0743548	7.76	8.60852	4.27219	4.33633	4.69823	4.33633	5.95743	0.0801613	7.74	8.60846	3.48815	5.12031	5.04289	5.12031		0
301.778	12	6.47	8.60846	0.264406	8.34405	7.53113	8.34405	3.59534	2.74194	7.68	4.30441	5.16508e-06	4.3044	3.36331	4.3044	0.0578996	2.74598	8.14	4.30423	0.394267	3.90996	3.90631	3.90996	3.09564	0.0909677	7.87	8.60852	1.57707	7.03145	4.7527	7.03145	4.40217	0.0846774	7.68	8.60846	3.54496	5.0635	4.93462	5.0635	4.95108	0.123871
304.076	12	5.13	8.60846	0.210905	8.39755	10.1698	8.39755	7.29268	2.8871	6.3	4.30441	0.00203676	4.30237	5.05544	4.30237	1.28633	3.57126	7.99	4.30423	1.22447	3.07976	4.07516	3.07976	4.08063	0.0604839	7.7	8.60852	4.25947	4.34905	4.59704	4.34905	4.39685	0.0804839	7.7	8.60846	3.66084	4.94762	4.58859	4.94762	4.72118	0.0283871
305.951	12	4.9	8.60846	0.183206	8.42525	7.02061	8.42525	4.91353	2.56452	4.75	4.30441	0	4.30441	3.98518	4.30441	1.5158	2.63297	7.63	4.30423	0.33814	3.96609	3.76504	3.96609	3.7342	0.0745161	7.7	8.60852	3.07104	5.53748	4.74837	5.53748	4.17896	0.0814516	7.74	8.60846	2.58326	6.0252	5.31564	6.0252	5.29573	0.0748387
307	12	4.94	8.60846	0.16477	8.44369	8.10556	8.44369	5.27384	3.1129	4.63	4.30441	0.0688625	4.23555	4.01399	4.23555	1.42392	2.60002	7.87	4.30423	0.349676	3.95455	3.85988	3.95455	3.74132	0.0622581	7.4	8.60852	2.14973	6.45879	4.91559	6.45879	4.68918	0.0683871	7.7	8.60846	2.3139	6.29456	5.35218	6.29456		0.0501613
309.951	12	8.4	8.60846	0.943589	7.66487	7.78524	7.66487	6.39523	0.129032	8.1	4.30441	0.00422848	4.30018	4.33091	4.30018	0.973859	1.22447	7.91	4.30423	0.301296	4.00293	4.12471	4.00293	3.90674	0.0503226	7.6	8.60852	4.28393	4.32459	5.1771	4.32459	4.46005	0.0762903	7.7	8.60846	2.27263	6.33583	5.28003	6.33583	6.50887	0.0103226
310.753	12	8.13	8.60846	0.840218	7.76824	8.63981	7.76824	6.32317	0.258065	5.3	4.30441	0	4.30441	4.27572	4.30441	1.11693	2.6835	7.9	4.30423	0.280808	4.02342	3.72923	4.02342	3.73112	0.0541935	7.6	8.60852		8.60852	5.16202	8.60852	3.76889	0.0737097	7.82	8.60846	3.2385	5.36996	5.22767	5.36996	6.85227	0.0132258
312.087	12	7.92	8.60846	0.783061	7.8254	8.47512	7.8254	6.39634	0.532258	5.47	4.30441	0.00484828	4.29956	4.07493	4.29956	1.19667	2.62535	7.9	4.30423	0.294237	4.00999	3.85915	4.00999	3.95122	0.0533871	7.66	8.60852		8.60852	5.37198	8.60852	4.62884	0.0801613	7.89	8.60846	2.98366	5.6248	4.81428	5.6248	6.82982	0.0159677
313.931	12	6.43	8.60846	0.564782	8.04368	10.1702	8.04368	6.63193	1.48387	4.87	4.30441	0.00263763	4.30177	4.46938	4.30177	1.60149	2.77193	7.63	4.30423	0.325744	3.97849	4.41495	3.97849	4.50698	0.0569355	7.65	8.60852	5.07564	3.53288	5.11122	3.53288	4.57117	0.0785484	7.86	8.60846	2.91672	5.69174	5.07835	5.69174	7.00942	0.00387097
313.931	12	6.43	8.60846	0.564782	8.04368	8.12586	8.04368	7.22727	1.16129	4.87	4.30441	0.115329	4.18908	4.62543	4.18908	1.62426	2.89449
316.993	12	5	8.60846	0.229161	8.3793	7.88684	8.3793	6.26663	1.77419	7.33	4.30441	0.0160117	4.2884	4.35627	4.2884	1.2947	2.46971	7.69	4.30423	0.265141	4.03909	4.33812	4.03909	4.62194	0.0546774	7.73	8.60852	3.95465	4.65387	4.71672	4.65387	4.96314	0.0814516	7.89	8.60846	2.63744	5.97102	5.07494	5.97102	4.82611	0.0308065
319.014	12	7.3	8.60846	0.914824	7.69364	7.55122	7.69364	0.277716	1.69355	6.49	4.30441	0.0122533	4.29215	4.70204	4.29215	1.34439	3.11186	7.71	4.30423	0.259115	4.04512	4.29284	4.04512	4.31369	0.0490323	7.6	8.60852	4.37441	4.23411	5.09598	4.23411	4.37653	0.0516129	7.89	8.60846	3.30565	5.30281	4.70633	5.30281	5.36986
321.087	12	6.7	8.60846	0.849975	7.75848	8.06225	7.75848	0.221729	0.612903	5.4	4.30441	0.0194172	4.28499	4.4313	4.28499	1.54614	2.78039	7.71	4.30423	0.211596	4.09263	4.44555	4.09263	4.59642	0.0469355	7.61	8.60852	4.73857	3.86995	4.6715	3.86995	0	0.0620968	7.74	8.60846	3.75845	4.85001	4.76952	4.85001	4.56652	0.00919355
324.104	12	6.53	8.60846	1.21807	7.39039	7.80877	7.39039	3.93016	0.758065	5.89	4.30441	0.163199	4.14121	4.33258	4.14121	1.07701	3.28774	7.61	4.30423	0	4.30423	4.2793	4.30423	4.81491	0.0517742	7.66	8.60852	6.7891	1.81942	4.69965	1.81942	4.4652	0.0730645	7.68	8.60846	3.88242	4.72604	4.84364	4.72604	6.99404	0.0133871
324.785	12	6.59	8.60846	1.16699	7.44147	7.98959	7.44147	3.95787	1.24194	7.61	4.30441	0.0103732	4.29403	4.46333	4.29403	1.00049	2.49016	7.75	4.30423	0	4.30423	4.63627	4.30423	4.84391	0.0403226	7.69	8.60852	7.49072	1.1178	4.4573	1.1178	4.17867	0.100484	7.8	8.60846	6.27211	2.33635	4.54841	2.33635	6.50131	0.038871
331.014	12	4.86	8.60846	0.294754	8.31371	7.93728	8.31371	6.71508	1.81672	5.36	4.30441	0	4.30441	4.4303	4.30441	1.68624	2.9378	7.86	4.30423	0.446376	3.85785		3.85785	4.03101	0.0170968	7.69	8.60852	4.78308	3.82544	4.26617	3.82544	5.35291	0.0304839	7.8	8.60846	6.52521	2.08325	4.46638	2.08325	4.30003	0.00790323
331.858	12	6.05	8.60846	0.345177	8.26328	8.76615	8.26328	5.09424	1.50827	5.96	4.30441	0.00878579	4.29562	4.3444	4.29562	1.22013	3.02446	7.81	4.30423	1.1746	3.12963	5.43192	3.12963	4.07318	0.0174194	7.67	8.60852	4.37637	4.23215	4.42423	4.23215	4.42072	0.0830645	7.93	8.60846	2.04825	6.56021	4.31782	6.56021	5.43542	0.00612903
335.097	12	4.37	8.60846	0.19628	8.41218	8.31395	8.41218	6.17295	2.24258	4.55	4.30441	0.0735713	4.23084	4.45057	4.23084	1.59774	3.0155	7.78	4.30423	0.448275	3.85595	4.09067	3.85595	4.0502	0.00741935	7.6	8.60852	2.43592	6.1726	4.58663	6.1726	4.89937	0.0845161	7.91	8.60846	1.54803	7.06043	4.74027	7.06043	5.51581	0.0177419
337.972	12	4.67	8.60846	0.130745	8.47771	7.69625	8.47771	6.16463	1.74161	7.69	4.30441	0	4.30441	4.15711	4.30441	1.43675	1.83946	7.76	4.30423	0.332619	3.97161	3.99459	3.97161	4.0502	0.00725806	7.64	8.60852	4.44803	4.16049	4.00775	4.16049	4.2945	0.0751613	7.67	8.60846	3.24472	5.36373	5.26989	5.36373	4.63769	0.0106452
339.951	12	5.13	8.60846	0.272297	8.33616	7.77059	8.33616	9.01497	2.39083	5.98	4.30441	0.0890166	4.21539	3.96299	4.21539	1.33842	2.71561	7.72	4.30423	0.26372	4.04051	3.75203	4.04051	3.77879	0.00822581	7.59	8.60852	3.83446	4.77406	4.75569	4.77406	8.07697	0.0827419	7.65	8.60846	3.97718	4.63128	5.01082	4.63128	4.3652	0.00806452
341.858	12	5.45	8.60846	0.230087	8.37837	9.15252	8.37837	6.57206	2.59252	7.8	4.30441	0.0890166	4.21539	4.16797	4.21539	1.33	1.76263	7.7	4.30423	0.106891	4.19734	4.04747	4.19734	4.17761	0.0175806	7.37	8.60852	0.00651144	8.60201	6.68665	8.60201	6.61402	0.0458065	7.84	8.60846	3.23104	5.37742	5.11117	5.37742	5.86355	0.015
345.069	12	3.8	8.60846	0.0639049	8.54455	7.26515	8.54455	5.73836	2.05102	5.61	4.30441	0.00542849	4.29898	4.15562	4.29898	1.21418	2.96899	7.63	4.30423	0.190221	4.11401	4.13783	4.11401	0.890088	0.025	7.34	8.60852	0.465232	8.14329	6.24735	8.14329	0	0.0956452	7.76	8.60846	3.24844	5.36002	5.16994	5.36002	3.40515	0.021129
347.021	12	8.75	8.60846	1.64277	6.96569	6.93376	6.96569	6.66075	0.0198116	8.91	4.30441	0.640605	3.6638	4.49847	3.6638	2.52028	0.123127	7.64	4.30423	0.547679	3.75655	1.38299	3.75655	4.23795	0.011129	7.41	8.60852		8.60852	6.22307	8.60852	7.05843	0.0751127	7.7	8.60846	3.24977	5.35869	4.00916	5.35869	6.75458	0.00451613
347.833	12	8.7	8.60846	1.73972	6.86874	7.21699	6.86874	6.71674	0.0235626	8.89	4.30441	0.697101	3.60731	4.25823	3.60731	2.228	0.113086	7.49	4.30423		4.30423	4.57402	4.30423	4.70032	0.0180645	7.38	8.60852	0.761606	7.84691	6.08037	7.84691	6.73323	0.0565711	7.83	8.60846	3.69935	4.90911	4.64455	4.90911	3.90254	0.0106452
348.861	12	8.66	8.60846	1.18228	7.42618	7.1987	7.42618	6.75499	0.0295703	8.88	4.30441	0.590124	3.71428	4.19092	3.71428	2.98502	0.112019	7.44	4.30423	0.127428	4.1768	4.57568	4.1768	4.73187	0.0330645	7.26	8.60852		8.60852	10.8207	8.60852	10.5017	0.0779333	7.92	8.60846	3.42755	5.18091	4.20831	5.18091	3.1253	0.00677419
351.823	12	8.36	8.60846	0.768149	7.84031	1.61476	7.84031	5.84867	0.00663484	8.66	4.30441	0.205293	4.09911	3.52176	4.09911	2.31016	0.139719									7.3	8.60852		8.60852	9.19667	8.60852	8.34305	0.0567202	7.98	8.60846	4.03379	4.57467	4.26994	4.57467	3.68312	0.00532258
352.868	12	8.4	8.60846	1.25164	7.35682	7.73231	7.35682	6.23559	0.0911213	9.09	4.30441	1.50332	2.80109	4.16975	2.80109	2.1274	0.131842	7.52	4.30423	0.387992	3.91624	4.31866	3.91624	4.50394	0.0174194	7.23	8.60852		8.60852	8.13231	8.60852	7.74166	0.070671	7.86	8.60846	2.39696	6.2115	4.94056	6.2115	3.8119	0.0101613
353.833	12	8.38	8.60846	1.14494	7.46352	7.82545	7.46352	5.38304	0.104888	8.85	4.30441	1.05383	3.25058	4.93914	3.25058	2.3349	0.140523	7.48	4.30423	0.347357	3.95687	4.26869	3.95687	4.35693	0.0372581	7.18	8.60852		8.60852	7.79975	8.60852	7.30636	0.073476	7.78	8.60846	3.00546	5.603	4.61045	5.603	3.43466	0.00548387
354.816	12	8.03	8.60846	0.784647	7.82381	7.2755	7.82381	6.8786	0.185741	8.44	4.30441	0.122225	4.18218	4.75878	4.18218	2.08962	0.460811	7.54	4.30423	0.396676	3.90755	3.47533	3.90755	3.65182	0.013871	7.5	8.60852	1.80717	6.80135	16.767	6.80135	0	0.0657682	7.58	8.60846	3.46368	5.14477	4.28722	5.14477	3.54355	0.00709677
355.83	12	7.69	8.60846	0.486294	8.12217			6.34202		7.15	4.30441	0.0173891	4.28702	3.77327	4.28702	1.57487	1.76656	7.54	4.30423	0.383185	3.92104	4.24214	3.92104	4.36328	0.013871	7.57	8.60852		8.60852	17.4116	8.60852	0	0.0573701	7.76	8.60846	6.91043	1.69803	3.89569	1.69803	4.45741	0.0246774
358.826	12	5.35	8.60846	0.128414	8.48005	8.35253	8.48005	5.58204	1.0717	5.28	4.30441	0.00542161	4.29899	2.76809	4.29899	1.32857	1.57194	7.64	4.30423	0	4.30423	4.36384	4.30423	4.29034	0.0148387									7.73	8.60846	6.17745	2.43101	3.71809	2.43101	2.79739	0.0259677
359.826	12	4.28	8.60846	0.240256	8.3682	8.21448	8.3682	7.42905	1.56229	3.99	4.30441	0	4.30441	3.23311	4.30441	2.37372	1.016	7.49	4.30423	0.00213145	4.3021	4.3554	4.3021	4.31014	0.011129	7.53	8.60852		8.60852	3.6658	8.60852	3.47987	0.0701603	7.82	8.60846	3.14513	5.46333	3.75276	5.46333	3.45066	0.00790323
360.823	12	4.31	8.60846	0.275269	8.33319	8.31022	8.33319	8.11253	1.08065	4.58	4.30441	0	4.30441	3.68172	4.30441	2.61754	1.16341	7.55	4.30423	0	4.30423	4.26098	4.30423	4.23702	0.00758065	7.41	8.60852	1.42887	7.17965	7.74651	7.17965	12.6149	0.0736798	7.59	8.60846	1.74246	6.866	3.64533	6.866	3.31596	0.0130645
361.896	12	4.39	8.60846	0.205463	8.403	8.39736	8.403	0.736142	1.04839	4.3	4.30441	0	4.30441	3.98067	4.30441	2.7346	1.27122	7.63	4.30423	0.440652	3.86358	3.90766	3.86358	4.02239	0.01	7.41	8.60852	4.36958	4.23894	8.18837	4.23894	14.6973	0.083016	7.53	8.60846	3.44744	5.16102	3.67364	5.16102	5.20706	0.0140323
362.844	12	4.37	8.60846	0.223052	8.38541	7.65501	8.38541	8.35033	0.983871	4.26	4.30441	0	4.30441	3.73917	4.30441	2.8021	1.09225	7.63	4.30423	0.440652	3.86358	3.90766	3.86358	4.02239	0.01	7.51	8.60852		8.60852	6.74104	8.60852	9.34463	0.0742578	7.61	8.60846	3.18974	5.41872	3.75661	5.41872	5.4821	0.00467742
365.851	12	3.72	8.60846	0.112111	8.49635	8.69123	8.49635	7.54379	1.27419	4.44	4.30441	0.00456765	4.29984	3.72081	4.29984	2.95644	1.09046	7.62	4.30423	0.0106883	4.29354	4.4517	4.29354	4.19646	0.0325806	7.62	8.60852		8.60852	3.31966	8.60852	4.86017	0.0954322	7.72	8.60846	3.98942	4.61904		4.61904	4.79435
366.819										7.79	4.30441	0.00692464	4.29748	3.90922	4.29748	2.77007	1.42754	7.35	4.30423	0	4.30423	4.16458	4.30423	4.38259	0.0254839	7.35	8.60852		8.60852	6.61887	8.60852	9.68279	0.0791385	8.13	8.60846	3.10662	5.50184	4.37903	5.50184	6.04533	0.0112903
391.806	12	6.94	8.60846	0.39385	8.21461	8.58318	8.21461	4.68016	0.354839	6.26	4.30441	0.00748247	4.29693	4.02982	4.29693	1.14187	2.97799	7.52	4.30423	0	4.30423	4.1472	4.30423	4.02291	0.0309677	7.55	8.60852		8.60852	4.79703	8.60852	6.97479	0.0636001	8.23	8.60846	0.821723	7.78674		7.78674	5.81753
402.993	12	5.03	8.60846	0.0462986	8.56216	8.4493	8.56216	4.61641	1.19355	4.96	4.30441	0.00739639	4.29701	4.10985	4.29701	1.36472	2.78722	7.34	4.30423	0	4.30423	4.16209	4.30423	4.38351	0.0401613	7.49	8.60852		8.60852	4.90353	8.60852	6.66192	0.0754437	8.04	8.60846	1.45059	7.15787	4.95024	7.15787	4.48467	0.0103226
403.972	12	6.82	8.60846	0.631987	7.97647	8.4062	7.97647	3.8337	0.403226	6.26	4.30441	0.0406853	4.26372	4.31988	4.26372	0.98894	3.33754	7.27	4.30423	0	4.30423	4.13804	4.30423	4.56794	0.00741935	7.24	8.60852		8.60852	5.8466	8.60852	8.51148	0.0578786	7.98	8.60846	0.864123	7.74434	5.59307	7.74434	4.06222	0.011129
406.076	12	6.29	8.60846	0.655514	7.95295	8.35707	7.95295	4.74945	1.09677	5.5	4.30441	0.236022	4.06839	4.25844	4.06839	1.13232	3.217	7.13	4.30423	0.0151922	4.28904	4.14293	4.28904	4.0937	0.0196774	7.17	8.60852		8.60852	5.69037	8.60852	8.39695	0.0683293	7.85	8.60846	0.145239	8.46322	4.57599	8.46322	4.61093	0.00709677
407.753	12	6.38	8.60846	0.67078	7.93768	8.44857	7.93768	4.42517	1.46774	8.3	4.30441	0.0739381	4.23047	4.0876	4.23047	1.43519	0.614058	7.21	4.30423	0.0310387	4.27319	4.09827	4.27319	4.32835	0.031129	7.17	8.60852	1.09361	7.51491	5.4325	7.51491	8.15373	0.0726512	8.03	8.60846	0.137176	8.47128	4.45857	8.47128	4.08819	0.00919355
409.035	12	6.83	8.60846	1.53904	7.06942	7.75567	7.06942	4.62639	1.56452	7.52	4.30441	0.0133362	4.29107	4.1805	4.29107	1.02554	2.18277	7.24	4.30423	0	4.30423	4.22913	4.30423	4.36613	0.0270968	7.2	8.60852	4.47263	4.13589	3.78345	4.13589	5.99063	0.0898139	8.07	8.60846	0.0916441	8.51682	4.39861	8.51682	4.69083	0.00967742
410.014	12	6.13	8.60846	0.356754	8.25171	8.7792	8.25171	5.602	0.983871	6.51	4.30441	0.0129729	4.29143	4.35049	4.29143	1.13176	2.88368	7.25	4.30423	0	4.30423	4.24027	4.30423	4.35245	0.0208065	7.96	8.60852	0.516993	8.09153	5.33464	8.09153	8.17388	0.0670775	8.03	8.60846	2.62067	5.98779	4.4138	5.98779	5.61224	0.00725806
415.035	12	6.96	8.60846	0.479646	8.12881	8.81303	8.12881	5.93792	2.20968	7.14	4.30441	0.0203297	4.28408	4.12286	4.28408	1.24898	2.86399	6.99	4.30423	0	4.30423	4.41693	4.30423	4.42575										7.49	8.60846	0.455843	8.15262	4.4138	8.15262	5.56717	0.0066129
415.931	12	6.57	8.60846	0.281205	8.32725	17.3815	8.32725	8.90632	5.17742	7.51	4.30441	0	4.30441	4.06415	4.30441	1.11415	2.94419	6.97	4.30423	0	4.30423	4.36123	4.30423	4.47785	0.0196774	7.01	8.60852		8.60852	6.2979	8.60852	9.05076	0.0993168	7.4	8.60846	1.60934	6.99912	7.78784	6.99912	5.73729	0.0166129
420.003	12	5.79	8.60846	0.111169	8.49729	4.96075	8.49729	1.58259	3.33871	4.6	4.30441	0	4.30441	9.90215	4.30441	4.82905	3.84446	6.97	4.30423	0	4.30423	4.38632	4.30423	4.37094	0.0206452	6.98	8.60852	2.36733	6.24119		6.24119			7.43	8.60846	0	8.60846	7.67479	8.60846	6.44719	0.0120968
422.056	12	4.46	8.60846	0.307009	8.30145	7.7031	8.30145	5.06596	2.82258	7.82	4.30441	0.0104403	4.29397	4.0535	4.29397	0.968414	2.79067	7.06	4.30423	0.131663	4.17257	4.07589	4.17257	4.24802	0.063871	7.13	8.60852	0.0512134	8.55731	5.4725	8.55731	8.00764	0.0822923	7.14	8.60846	0	8.60846	8.66021	8.60846	8.49129	0.00790323
423.847	12	3.66	12.9127	0.0949135	12.8178	7.42963	12.8178	3.19235	4.87097	6.31	4.30441	0	4.30441	4.21447	4.30441	0	3.11817	6.93	4.30423	0	4.30423	4.35259	4.30423	4.41871	0.0304839	7.19	12.9128	0	12.9128	5.3099	12.9128	7.84259	0.0826733	7.22	8.60846	0.0636289	8.54483	6.74464	8.54483	5.63107	0.0167742
424.753	12	8.21	12.9127	0.586722	12.326	11.0104	12.326	7.18681	0.258065	6.17	4.30441	0	4.30441	4.39263	4.30441	0	3.02293	7.07	4.30423	0	4.30423	4.17343	4.30423	4.36644	0.0182258	7.27	12.9128	0	12.9128	8.10434	12.9128	13.6947	0.06543	6.96	12.9127	0	12.9127	7.79929	12.9127	6.23483	0.01
425.972	12	8.22	12.9127	0.739445	12.1732	11.8969	12.1732	9.02439	0.0645161	7.17	4.30441	0	4.30441	4.64353	4.30441	0.97374	3.49708	7.09	4.30423	0	4.30423	4.38466	4.30423	4.55024	0.0193548	6.78	12.9128	0	12.9128	9.18572	12.9128	0	0.0702116	8.31	12.9127	1.32205	11.5906	11.4636	11.5906	7.83271	0.01
428.764	12	7.88	12.9127	0.687835	12.2249	10.9688	12.2249	8.84756	0.129032	6.51	4.30441	0.00682307	4.29758	4.40916	4.29758	0.272437	3.09972	7.08	4.30423	0	4.30423	4.1979	4.30423	4.38699	0.0266129	7.05	12.9128	0	12.9128	7.22875	12.9128	11.0596	0.068543	8.27	12.9127	3.11561	9.79708	12.822	9.79708	7.68697	0.00935484
432.924	12	5.53	12.9127	0.155207	12.7575	12.4	12.7575	9.30765	2.53226	5.49	4.30441	0.00394956	4.30046	4.26772	4.30046	0.796588	2.95038	7.15	4.30423	0	4.30423	4.32844	4.30423	4.57576	0.0351613	7.37	12.9128	4.04649	8.86629	8.48176	8.86629	0	0.0705222	7.59	12.9127	0	12.9127	12.1006	12.9127	1.68658	0.00967742
441.056	12	4.97	12.9127	0	12.9127	10.8637	12.9127	9.03714	2.45161	4.64	4.30441	0.568291	3.73612	4.74129	3.73612	0.944243	2.67737	7.27	4.30423	0	4.30423	4.0432	4.30423	5.76172	0.0833871	6.68	12.9128	2.91749	9.99529	8.00637	9.99529	4.90633	0.072495	7.49	12.9127	0.787328	12.1254	15.4787	12.1254	8.77553	0.00612903
441.899	12	8.36	12.9127	0	12.9127	13.6722	12.9127	9.52217	0.0483871	8.72	4.30441	0	4.30441	9.52777	4.30441	1.73967	0.864352	7.51	4.30423	0.958691	3.34554	3.37487	3.34554	5.36246	0.071129									7.53	12.9127	0	12.9127	12.7545	12.9127	9.45336	0.0158065
444.743	12	5.54	12.9127	0.171686	12.741	11.8894	12.741	7.40244	2.22581	6.25	4.30441	0	4.30441	4.24864	4.30441	1.85215	2.2753	7.27	4.30423	0.0875687	4.21666	4.4365	4.21666	4.49554	0.103871	7.17	12.9128	2.04224	10.8705	8.57336	10.8705	7.81261	0.086051	8.01	12.9127	4.53128	8.38141	18.6929	8.38141	13.0625	0.016129
452.056	12	4.96	12.9127	0.0405445	12.8721	8.7716	12.8721	8.45621	1.22581	4.34	4.30441	0.0118418	4.29257	2.03336	4.29257	0.549135	1.30694	6.92	4.30423	0	4.30423	1.65959	4.30423	2.04097	0.0735484	6.97	12.9128	4.06973	8.84305	3.52815	8.84305	3.31213	0.074667	7.81	12.9127	0.199355	12.7133	13.0258	12.7133	6.55241	0.0232258
457.128	12	7.52	12.9127	0.971014	11.9417	12.3082	11.9417	9.08481	0.129032	4.69	4.30441	0.00761677	4.29679	4.33923	4.29679	1.1486	3.16223	6.84	4.30423		4.30423	2.60931	4.30423	3.28177	0.0885484	6.95	12.9128	2.14196	10.7708	6.74463	10.7708	6.57627	0.062501	7.33	12.9127	0	12.9127	5.63471	12.9127	4.67223	0.0143548
459.847	12	7.47	12.9127	4.53884	8.37385	16.3813	8.37385	9.2378	0.0967742	5.05	4.30441	0	4.30441	6.23363	4.30441	1.53528	4.15069	6.66	4.30423	0	4.30423	0	4.30423	5.13984	0.121129	7.04	12.9128	4.64881	8.26397	10.9072	8.26397	11.57	0.0659487	7.65	12.9127	0	12.9127	30.757	12.9127	7.43961	0.0285484
479.826	12	4.47	12.9127	0.256146	12.6565	11.8878	12.6565	9.31375	2.20968	4.46	4.30441	0.0103078	4.2941	4.28834	4.2941	2.23227	2.09059	6.88	4.30423	0	4.30423	4.20581	4.30423	4.39254	0.249677	7.1	12.9128	3.73838	9.1744	8.39596	9.1744	9.30409	0.0725338	7.14	12.9127	7.02916	5.88353	20.6953	5.88353	9.44195	0.00903226
483.062	12	5.78	12.9127	0.295787	12.6169	11.1856	12.6169	9.10809	2.14516	6.17	4.30441	0.325465	3.97894	4.30701	3.97894	1.72856	2.75188	6.92	4.30423	0.0816495	4.22258	4.42932	4.22258	4.51284	0.264194	7.19	12.9128	3.61886	9.29392	7.89802	9.29392	9.00663	0.0728499	8.17	12.9127	0.768999	12.1437	12.4188	12.1437	12.7191	0.0159677
492.014	12	4.58	12.9127	0.217451	12.6952	14.7739	12.6952	9.77328	2.90323	4.58	4.30441	0.00656309	4.29784	5.45335	4.29784	1.83093	3.59831	6.46	4.30423	0.014705	4.28952	4.61378	4.28952	4.78214	0.216129		12.9128	3.19914	9.71364	7.48595	9.71364	7.96203	0.0719808	8.46	12.9127	2.38484	10.5279	12.0703	10.5279	7.08469	0.0182258
493.087	12	7.04	12.9127	0.391939	12.5208	13.1319	12.5208	9.79989	1.87097	7.65	4.30441	0.312482	3.99193	4.44431	3.99193	0.723111	3.77477	6.74	4.30423	0	4.30423	4.43723	4.30423	4.56394	0.190645	7.24	12.9128	2.87666	10.0361	7.05929	10.0361	7.15946	0.0880629	6.93	12.9127	0.226732	12.686	13.1535	12.686	8.87775	0.00870968
494.858	12	4.62	12.9127	0.279723	12.633	13.0648	12.633	9.39745	3.3871	6.52	4.30441	0.252512	4.0519	6.27473	4.0519	1.79656	4.29022	6.56	4.30423	0	4.30423	3.9187	4.30423	4.16639	0.214677	7.4	12.9128	2.29101	10.6218	5.88892	10.6218	5.70187	0.103291	7.47	12.9127	0	12.9127	12.6717	12.9127	9.54928	0.0166129
496.056	12	4.59	12.9127	0.241351	12.6713	13.8171	12.6713	9.64579	3.40323	7.89	4.30441	0.267131	4.03728	6.31928	4.03728	0.238002	5.69315	7	4.30423	0.494497	3.80973		3.80973	6.32845		7.38	12.9128	2.7915	10.1213	5.26781	10.1213	6.94751	0.150295	6.13	12.9127	0	12.9127	12.684	12.9127	8.54752
501.056	12	6.37	12.9127	0.377625	12.5351	4.2589	12.5351	9.86973	0.112903	7.01	4.30441	0	4.30441	3.17642	4.30441	1.91646	1.41447	6.87	4.30423	0	4.30423	2.32011	4.30423	2.76067	0.320968	7.5	12.9128	3.92404	8.98874	8.47222	8.98874	9.76617	0.0651014	8	12.9127	4.72936	8.18333		8.18333	9.57135
507.076	12	4.39	12.9127	0.235306	12.6774	12.5284	12.6774	9.54823	2.51613	4.31	4.30441	0.00468817	4.29972	3.10001	4.29972	1.4293	1.88174	6.42	4.30423	0	4.30423	3.23558	4.30423	3.42544	0.341129	7.43	12.9128	0	12.9128	5.6233	12.9128	5.38275	0.16417	7.57	12.9127	3.30342	9.60927	10.1021	9.60927	5.43825	0
509.003	12	5.87	12.9127	0.238223	12.6745	13.2733	12.6745	9.33259	2.19355	5.06	4.30441	0.00872898	4.29568	4.89003	4.29568	1.44316	3.35141	6.76	4.30423	0	4.30423	3.94139	4.30423	4.02341	0.334677	7.41	12.9128	7.36004	5.55273	12.7668	5.55273	14.0906	0.060924	7.53	12.9127	0	12.9127	10.7746	12.9127	7.69447	0
513.076	12	4.52	12.9127	0.089918	12.8228	12.2993	12.8228		2.74194	4.57	4.30441	0.0047226	4.29969	4.2578	4.29969	1.26398	3.04987	6.9	4.30423	0	4.30423	4.01145	4.30423	4.1132	0.237419									7.84	12.9127	0	12.9127	14.0123	12.9127	9.21555	0.0140323
513.076	12	4.52	12.9127	0.089918	12.8228	12.2987	12.8228	9.12528	0																	7.27	12.9128	0.0404735	12.8723	5.52975	12.8723	5.10189	0.0821981
520.056	12	7.49	12.9127	0.448424	12.4643			9.24667	2.75806	6.62	4.30441	0.00458487	4.29982	3.97613	4.29982	1.07699	2.90217	6.35	4.30423	0.0704155	4.23381	3.82917	4.23381	0.0467642	0.443871	7.21	12.9128	3.65266	9.26012	7.05057	9.26012	6.99288	0.0903471	7.63	12.9127	0	12.9127	12.4481	12.9127	9.27616	0.0245161
525.837	12	4.69	12.9127	0.228072	12.6846			9.65687		4.6	4.30441	0	4.30441	4.00855	4.30441	1.01291	2.88019	6.23	4.30423	0.112211	4.19202	4.19873	4.19202	4.12923	0.175	7.15	12.9128	3.90998	9.0028	7.38888	9.0028	7.48552	0.0990061
526.826	12	4.9	12.9127	0.134144	12.7785			0.973392	2.74194	5.39	4.30441	0	4.30441	12.8711	4.30441	8.40214	2.8852	6.1	4.30423		4.30423		4.30423	9.89002	0.190968	7.05	12.9128	3.24233	9.67045	8.78396	9.67045	8.06953	0.0761541	7.19	12.9127	0	12.9127	11.6334	12.9127	7.90013	0.0203226
533.014	12	4.77	12.9127	0.0584318	12.8543	13.1195	12.8543	10.0831	2.56452	5.53	4.30441	0.247357	4.05705	4.74406	4.05705	1.82801	2.69625	6.18	4.30423	0.0713779	4.23285	3.68561	4.23285	4.05194	0.150323	6.84	12.9128	3.21642	9.69636	8.63687	9.69636	8.00505	0.0599371	8.47	12.9127	0	12.9127		12.9127	18.4029
534.972											4.30441	0.00828306	4.29612	4.51015	4.29612	0.40717	4.18345
540.972	12	6.23	12.9127	0.106344	12.8063			10.1364	2.27419	4.74	4.30441	0.00252917	4.30188	24.6806	4.30188	0	17.2353	6.72	4.30423	0	4.30423	4.73402	4.30423	4.62161	0.0898387	7.03	12.9128	2.99509	9.91769	9.2998	9.91769	7.45419	0.0828015	7.21	12.9127	4.75987	8.15282	11.7918	8.15282	13.2184	0.0167742
542.785	12	4.82	12.9127	0.348341	12.5643			8.69678	2.17742	4.11	4.30441	0.0207257	4.28368	3.30319	4.28368	1.50438	1.44062	6.69	4.30423	0	4.30423	2.65667	4.30423	3.04263	0.123548		12.9128		12.9128		12.9128	6.84172		7.93	12.9127	2.35427	10.5584	0	10.5584	12.5682	0
545.076	12	8.1	12.9127	0.241475	12.6712			13.2034	0.66129	6.93	4.30441	0.00375157	4.30066	7.45538	4.30066	2.29755	4.66338	6.37	4.30423	0	4.30423		4.30423	7.33607	0.120161	8.2	12.9128	5.15322	7.75956	11.7222	7.75956	10.7384	0.0638395	7.4	12.9127	0	12.9127		12.9127	4.46481
554.819	12	4.56	12.9127	0.28049	12.6322	7.87383	12.6322	8.102	0.972557	4.63	4.30441	0.0027702	4.30164	1.35839	4.30164	0.841881	0.636055	6.51	4.30423	0	4.30423	0.289402	4.30423	0.739489	0.186613	7.38	12.9128	0.0404735	12.8723	2.79153	12.8723	2.21703	0.0767197	7.63	12.9127	0	12.9127	4.3494	12.9127	3.34537	0.00547258
555.83	12	4.13	12.9127	0.125836	12.7869	5.9874	12.7869	5.7378	1.2157	4.67	4.30441	0	4.30441	1.14769	4.30441	1.09779	0.450661	6.53	4.30423	0	4.30423		4.30423	0.245526	0.121774	7.42	12.9128		12.9128	1.31925	12.9128	1.23246	0.065403	7.78	12.9127	0.774683	12.138	15.8049	12.138	10.4621	0.0044
556.826	12	6.38	12.9127	0.0475702	12.8651	11.5178	12.8651	8.22949	2.09196	6.45	4.30441	0.00317308	4.30123	4.21914	4.30123	0.679277	3.28375	7.29	4.30423	0	4.30423		4.30423	7.22293	0.0690323	6.67	12.9128	2.68676	10.226	11.9083	10.226	9.84258	0.0795505	7.42	12.9127	0	12.9127	9.31417	12.9127	8.0027	0.00383871
558.076	12	5.05	12.9127	0.140979	12.7717	12.9851	12.7717	10.1214	2.66009	5.83	4.30441	0.00367237	4.30074	4.98691	4.30074	1.15331	3.64988	7.16	4.30423	0	4.30423		4.30423	6.1797	0.204355	6.59	12.9128		12.9128	12.2647	12.9128	9.54959	0.0563889	7.26	12.9127	6.10976	6.80292	17.6084	6.80292	12.5033	0.00335484
562.056	12	5.08	12.9127	0.320436	12.5923	13.0798	12.5923	10.291	2.60953	4.94	4.30441	0.00373435	4.30067	4.29321	4.30067	0.950296	3.2414	7.01	4.30423	0	4.30423	3.66146	4.30423	3.5861	0.286935	7.01	12.9128	0.146449	12.7663	9.37091	12.7663	7.29747	0.0758629	7.47	12.9127	4.26627	8.64642	16.7953	8.64642	10.5557	0.0068371
563.854	12	4.75	12.9127	0.180669	12.732	10.4123	12.732	10.3559	2.2701	5.04	4.30441	0.00289244	4.30152	4.12935	4.30152	1.11675	2.94962	6.84	4.30423	0	4.30423	3.05143	4.30423	3.14432	0.259839	7.29	12.9128	0.110533	12.8022	7.87948	12.8022	6.38051	0.0719049	7.68	12.9127	0.946603	11.9661	12.6077	11.9661	7.10935	0.00728065
565.806	12	7.89	12.9127	0.0588874	12.8538	2.98949	12.8538	9.13914	0.587386	8.34	4.30441		4.30441		4.30441			6.9	4.30423	0	4.30423	2.62399	4.30423	2.87761	0.27	7.1	12.9128	2.22555	10.6872	7.92885	10.6872	6.59414	0.0733414	7.65	12.9127	0.759834	12.1529	12.282	12.1529	7.99784	0.00534194
568.806	12	7.24	12.9127	0.167518	12.7452	21.6176	12.7452	0	2.7636	5.41	4.30441	0.00258254	4.30183	4.6652	4.30183	1.08663	3.67861	6.59	4.30423	0	4.30423	4.81647	4.30423	4.38125	0.373065	6.84	12.9128	4.31765	8.59513	7.86054	8.59513	6.57696	0.0741733	7.6	12.9127	0.706936	12.2058	12.2403	12.2058	4.61055	0.00367258
571.035	12	4.12	12.9127	0.282225	12.6305	10.6049	12.6305	8.63692	2.56139	4.71	4.30441	0	4.30441	4.00182	4.30441	0.806325	3.15846	6.74	4.30423	0	4.30423	4.06413	4.30423	3.93673	0.31871	7.23	12.9128	3.17043	9.74235	5.96086	9.74235	4.82943	0.0709527	7.75	12.9127	2.4549	10.4578	17.7575	10.4578	7.41915	0.00559355
571.84	12	4.13	12.9127	0.254234	12.6585	7.89673	12.6585	6.77494	2.04141	4.6	4.30441	0	4.30441	4.12234	4.30441	0.875361	3.10173	6.8	4.30423	0	4.30423	3.75213	4.30423	3.71966	0.289194	7.19	12.9128	2.79361	10.1192	5.35778	10.1192	4.25543	0.0732921	7.4	12.9127	0	12.9127	13.0578	12.9127	8.25181	0.144976
575.896	12	4.48	17.2169	0.0276328	17.1893	13.0934	17.1893	8.59313	2.95137									6.74	4.30423	0.036721	4.26751	4.51915	4.26751	4.43087	0.302903		12.9128		12.9128		12.9128			7.21	12.9127	0	12.9127	11.8863	12.9127	9.02943	0.00236935
575.896	12		17.2169	0.0139579	17.203	12.3409	17.203	8.97007	3.03081																		17.217	4.32543	12.8916	8.29538	12.8916	6.58882	0.0638465	7.54	12.9127	2.30704	10.6057	10.9487	10.6057	9.57761	0.00709677
576.858	12	5.5	17.2169	0.0257763	17.1911	12.4539	17.1911	8.02106	3.56042	6.23	4.30441	0	4.30441		4.30441			6.76	4.30423	0.292975	4.01126	3.89475	4.01126	3.95667	0.288065	7.7	17.217	4.4558	12.7612	8.5474	12.7612	6.78741	0.0607069	7.54	17.2169		17.2169		17.2169
578.806	12		17.2169	0	17.2169	16.5177	17.2169	10.8614	4.04911																		17.217	5.43896	11.7781	10.7397	11.7781	8.28502	0.0578754	7.58	17.2169	2.14151	15.0754	10.9567	15.0754	9.91034	0.00403226
579.16	12	5.24	17.2169	0	17.2169	16.5456	17.2169	10.5144	4.06355	4.19	4.30441	0.0166254	4.28778	3.53442	4.28778	0.506939	3.11628	6.65	4.30423	0.861915	3.44231	3.80918	3.44231	0	0.364032		17.217	4.29408	12.923	8.34352	12.923	6.54105	0.0601871
579.826	12	5.93	17.2169	0.0222666	17.1947	17.4331	17.1947		2.75879	5.79	4.30441	0	4.30441	3.2343	4.30441	0.485449	2.95314	6.85	4.30423	0	4.30423	4.3832	4.30423	4.14342	0.324677	7.34	17.217	8.02182	9.19522	13.8385	9.19522	12.2194	0.0591606	7.5	17.2169	5.10945	12.1075	7.77816	12.1075	9.55109	0.00177419
580.097	12	6.25	17.2169	0.0222093	17.1947	17.5244	17.1947	10.1503	3.3229	5.84	4.30441	0	4.30441		4.30441											7.44	17.217	8.37013	8.84691	14.488	8.84691	12.75	0.061699
582.014	12	4.93	17.2169	0.026733	17.1902	16.3268	17.1902		3.5029	5.3	4.30441	0	4.30441	4.18717	4.30441	0.871819	3.46525	6.65	4.30423	0	4.30423	3.9924	4.30423	3.90795	0.277581	7.31	17.217	0.0189799	17.1981	13.7118	17.1981	11.4719	0.0804526	7.41	17.2169	12.8716	4.34531	10.6223	4.34531	10.2454	0.00322581
582.854	12	4.99	17.2169	0.0141108	17.2028	15.1476	17.2028	9.45732	3.8156	5.1	4.30441	0	4.30441		4.30441			6.8	4.30423	0	4.30423	3.96596	4.30423	4.09827	0.284355	7.2	17.217	4.1311	13.0859	11.2999	13.0859	9.4392	0.0801086	7.39	17.2169	7.93309	9.28383	11.8206	9.28383		0.00241935
585.097	12	7.83	17.2169	0.0186509	17.1983	16.4445	17.1983	10.5471	3.96485	6.51	4.30441	0	4.30441	4.00898	4.30441	0.486991	3.62243	6.59	4.30423	0.314956	3.98927	3.85103	3.98927	3.97393	0.357097	7.06	17.217	2.05624	15.1608	6.2527	15.1608	4.69833	0.0945185	7.61	17.2169	4.0495	13.1674	13.1101	13.1674		0.00435484
586.035	12	5.09	17.2169	0.0209168	17.196	17.6441	17.196	13.2184	4.19114	5.68	4.30441	0	4.30441		4.30441			6.49	4.30423	0.178639	4.12559	0	4.12559	5.32542	0.288226	7.21	17.217	5.64457	11.5725	15.6196	11.5725	12.8973	0.0595545		17.2169		17.2169	9.6522	17.2169	9.60415	0.00274194
586.878	12	5.69	17.2169	0.013751	17.2032	17.635	17.2032	11.8348	4.45354	7.43	4.30441	0	4.30441	4.27115	4.30441	0.0825071	3.99791	6.56	4.30423	0.146774	4.15746		4.15746			7.34	17.217	6.06328	11.1538	16.5409	11.1538	13.8541	0.0777438	7.19	17.2169	5.43858	11.7783	10.148	11.7783	9.80362	0.00129032
591.108	12	7.32	17.2169	0.0232973	17.1936	14.9959	17.1936	11.8049	4.68464	6.14	4.30441	0	4.30441	4.15944	4.30441	0.527807	3.50379	6.44	4.30423	0.195565	4.10867	3.5559	4.10867	3.80307	0.247258	7.22	17.217	1.81001	15.407	5.19904	15.407	4.13571	0.0716186	7.13	17.2169	5.33567	11.8812	11.1048	11.8812	10.1647	0.00225806
593.861	12	5.95	17.2169	0.0282545	17.1887	17.6961	17.1887	13.0011	3.81801	5.1	4.30441	0	4.30441	4.33076	4.30441	0.68927	3.56055	6.43	4.30423	0.132869	4.17136	3.5329	4.17136	3.89573	0.215645	6.83	17.217	3.76132	13.4557	10.5082	13.4557	8.59427	0.0870162	7.43	17.2169	0	17.2169	14.4831	17.2169	13.4303	0.00790323
597.097	12	4.99	17.2169	0.0102335	17.2067	15.0321	17.2067	12.0965	2.31825	3.98	4.30441	0	4.30441	5.61676	4.30441	0.893689	3.92483	6.22	4.30423	0.09532	4.20891		4.20891			6.8	17.217	4.37273	12.8443	12.4757	12.8443	9.99128	0.192096	7.41	17.2169	1.38717	15.8297	12.8742	15.8297	11.6649	0.00435484
598.097	12	6.8	17.2169	0	17.2169	19.632	17.2169	7.68404	3.00433	8.24	4.30441	0.0481388	4.25627	4.5607	4.25627	0.674126	3.39094	6.41	4.30423	0.103693	4.20054	0	4.20054	6.5423	0.239032	6.31	17.217	10.5933	6.6237	15.6551	6.6237	12.7394	0.0615472	7.05	17.2169	0.125977	17.0909	11.5879	17.0909	16.102	0.00435484
601.104	12	4.85	17.2169	0.0152952	17.2016	21.8792	17.2016	20.3232	3.80356	6.46	4.30441	0.0768703	4.22754	3.94605	4.22754	1.06232	3.15385	6.1	4.30423	0.200213	4.10402	3.22694	4.10402	3.3194	0.243387	6.28	17.217	6.53101	10.686	9.50049	10.686	7.85409	0.0819872
602.014	12	4.98	17.2169	0.0533739	17.1635	15.3884	17.1635	17.6025	2.31584	4.86	4.30441	0.0334047	4.271		4.271			5.82	4.30423	0.780217	3.52401	2.6574	3.52401	2.95524	0.286774	6.31	17.217	4.28797	12.9291	6.51844	12.9291	5.15664	0.0694812
604.014	12	4.8	17.2169	0.041479	17.1754	16.4938	17.1754		2.73231	5.42	4.30441	0.0236406	4.28077	4.0129	4.28077	0.815626	3.04217	7.14	4.30423	0.261916	4.04231	0	4.04231	9.36513	0.232097	7.21	17.217	6.49511	10.7219	9.64632	10.7219	7.81091	0.059487	7.27	17.2169	6.65292	10.564	10.9336	10.564		0.00370968
605.073	12	4.99	17.2169	0.0116528	17.2053	16.8688	17.2053	11.995	3.46413	5.791	4.30441	0.0703939	4.23401	3.90455	4.23401	0.993106	3.71625	6.563	4.30423	0.102121	4.20211	0	4.20211	6.50215	0.408387	7.38	17.217	7.88152	9.33551	11.4736	9.33551	9.47819	0.0854394	6.86	17.2169	0.841081	16.3758	20.2963	16.3758	17.7734	0.00387097
606.865	12	4.71	17.2169	0	17.2169	17.9684	17.2169	11.0793	2.18355	4.731	4.30441	0.0210896	4.28332	3.95498	4.28332	0.28549	3.59171	4.602	4.30423	0.078339	4.22589	2.406	4.22589	2.88254	0.229677	6.501	17.217	5.32667	11.8904		11.8904			7.303	17.2169	5.18387	12.033	14.7092	12.033	13.1575	0.00322581
609.097	12	5.11	17.2169	0	17.2169	17.7783	17.2169	10.7395	4.14781	5.48	4.30441	0.0220682	4.28234	4.044	4.28234	0.430003	3.62231	5.21	4.30423	0.210794	4.09344	0.216635	4.09344	1.08271	0.148226	6.69	17.217	5.38038	11.8367		11.8367			6.747	17.2169	5.67545	11.5415	13.2002	11.5415	10.7048	0.00322581
610.826	12	6.203	17.2169	0	17.2169	19.339	17.2169	14.1802	3.42802	5.787	4.30441	0.0337235	4.27068	4.26389	4.27068	0.245043	3.85698	5.811	4.30423	0.183343	4.12089	3.57735	4.12089	4.04147	0.194839	7.961	17.217	0.0178281	17.1992		17.1992			7.33	17.2169	6.02839	11.1885	11.2382	11.1885	9.7903	0.00596774
612.021	12	4.658	17.2169	0	17.2169	18.6926	17.2169	14.1807	4.20799	5.442	4.30441	0.0997411	4.20467	4.6734	4.20467	0.238391	3.94543	6.107	4.30423	0.0795805	4.22465	4.32677	4.22465	4.84074	0.186129	7.621	17.217	0.0248509	17.1922	11.275	17.1922	9.9949	0.0798258	7.398	17.2169	7.44265	9.77427	11.8155	9.77427	10.9089	0.00306452
612.826	12	4.4	17.2169	0	17.2169	17.9261	17.2169	13.3864	3.80838	5.65	4.30441	0.192621	4.11179	4.17416	4.11179	0.540269	3.43671	6.01	4.30423	0.0902712	4.21396	3.95909	4.21396	4.32468	0.216613	6.93	17.217		17.217	11.3667	17.217	10.0105	0.0816629	7.369	17.2169	2.73124	14.4857	17.0334	14.4857	14.5976	0.005
613.951	12	4.52	17.2169	0	17.2169	14.421	17.2169	9.11253	3.40154	5.956	4.30441	0.0216284	4.28278	4.34999	4.28278	0.516921	4.29018	6.265	4.30423	0.0850155	4.21921	3.85134	4.21921	4.31937	0.220323									7.27	17.2169	4.19247	13.0244	13.8329	13.0244	11.6787	0.00241935
615.993	12	4.66	25.8254	0	25.8254	22.9596	25.8254	15.5283	2.66731	4.64	4.30441	0.0346032	4.2698	4.70955	4.2698	0.055015	3.8938	5.65	4.30423	0.124247	4.17998	4.64085	4.17998	4.88569	0.215645	6.44	25.8256	0.0202333	25.8053	11.7569	25.8053	10.2505	0.164862	7.153	17.2169	3.6178	13.5991	17.7203	13.5991	14.4795	0.00274194
617.91	12	4.931	25.8254	0	25.8254	25.8018	25.8254	16.6336	3.17525	5.814	4.30441	0.280553	4.02385	4.6988	4.02385	0.486947	4.23762	6.284	4.30423	0.198296	4.10593		4.10593	5.40954	0.17871	7.477	25.8256		25.8256	16.3125	25.8256	14.7237	0.0706378		25.8254	14.3939	11.4315	13.2581	11.4315	12.0824	0.00225806
618.111	12	6.01	25.8254	0	25.8254	25.9003	25.8254	17.2345	3.46895	5.814	4.30441	0.280553	4.02385	4.6988	4.02385	0.486947	4.23762
620.108	12	4.91	25.8254	0	25.8254	26.2308	25.8254	16.4989	3.77949	5.72	4.30441	0.0556927	4.24871	4.18172	4.24871	0.707762	3.34318	6.41	4.30423	0.0772216	4.22701	3.10993	4.22701	3.66014	0.173387	7.19	25.8256	0.0208583	25.8047	16.7579	25.8047	14.6489	0.0608364	6.92	25.8254	15.3411	10.4843	13.0406	10.4843	10.8544	0.00322581
620.858	12	5.07	25.8254	0	25.8254	23.6537	25.8254	17.0898	3.75542	5.33	4.30441	0.0540434	4.25036	3.95849	4.25036	0.522675	3.21491	6.31	4.30423	0.0950441	4.20919	4.48209	4.20919	4.35527	0.161935	7.5	25.8256	0.0472501	25.7783	16.2709	25.7783	14.3799	0.0970076	7.01	25.8254	13.4879	12.3375	14.898	12.3375	13.2578	0.00451613
625.868	12	4.676	25.8254	0	25.8254	16.4189	25.8254	10.3126	3.11748	4.969	4.30441	0.0153938	4.28901	4.37523	4.28901	0.747927	3.26154	5.874	4.30423	0.0830981	4.22113		4.22113	3.88627	0	7.373	25.8256	11.1844	14.6412	16.4113	14.6412	16.421	0.0845077	7.2	25.8254	12.2098	13.6156	14.5702	13.6156	13.9809	0.0033871
626.858	12	5.078	25.8254	0	25.8254	16.1411	25.8254	10.4357	3.00433	6.02	4.30441	0.0840834	4.22032	4.53066	4.22032	0.782227	3.46351	7.65	4.30423	0.191344	4.11289		4.11289	4.16797	0.134516	8.015	25.8256	11.5329	14.2926	14.5497	14.2926	14.638	0.0806457	6.25	25.8254	14.1207	11.7046	13.3639	11.7046	11.7759	0.00322581
628.014	12	4.592	25.8254	0	25.8254	15.3025	25.8254	10.7539	2.80212	5.964	4.30441	0.049997	4.25441	4.34335	4.25441	0.433428	3.70896	6.429	4.30423	0.0950165	4.20921	3.70029	4.20921	3.90815	0.170484	7.929	25.8256	12.814	13.0115	12.8183	13.0115	13.0883	0.0672677	6.156	25.8254	14.4998	11.3256	12.2677	11.3256	11.4575	0.00725806
633.128	12	6.79	25.8254	0	25.8254	27.7913	25.8254	18.7727	3.76745	6.87	4.30441	0.0187365	4.28567		4.28567	0.495509	0.294811									6.71	25.8256	14.8226	11.003	16.6492	11.003	15.8964	0.0615802	6.042	25.8254	18.0944	7.73101	12.292	7.73101	11.361	0.00741935
633.743	12	5.19	25.8254	0	25.8254	27.3304	25.8254	16.3137	3.28599	5.57	4.30441	0.0103908	4.29402	4.46264	4.29402	0.634645	3.66671	5.74	4.30423	0	4.30423	4.25599	4.30423	3.77907	0.0370968	8.32	25.8256	16.0101	9.81548	15.6018	9.81548	15.5279	0.0623198	8.53	25.8254	15.8445	9.98092	8.85676	9.98092	9.35265	0.00709677
635.149	12	5.4	25.8254	0	25.8254	26.5667	25.8254	16.4263	3.39191	5.14	4.30441	0.0371651	4.26724	6.67652	4.26724	0.695006	5.04402	6.6	4.30423	0	4.30423		4.30423	4.20476	0.0774194	7.75	25.8256	24.3029	1.52268	13.4656	1.52268	14.7357	0.0619947	7.34	25.8254	17.9705	7.85486	10.9179	7.85486	10.4205	0.00274194
643.097	12	4.84	25.8254	0	25.8254	24.892	25.8254	16.6258	3.43765	5.15	4.30441	0.395919	3.90849	3.41512	3.90849	1.13873	2.21739	7.01	4.30423	0.150981	4.15325	4.59775	4.15325	4.80316	0.109355	7.69	25.8256	7.45684	18.3687	17.8743	18.3687	16.0606	0.0615317	7.05	25.8254	12.7092	13.1162	20.824	13.1162	17.2035	0.0033871
645.931	12	4.86	25.8254	0	25.8254	25.0641	25.8254	15.9701	3.2571	4.86	4.30441	0.0191873	4.28522	4.15745	4.28522	0.640507	3.62878	7.01	4.30423	0.137104	4.16713	3.05549	4.16713	2.92755	0.233226	7.01	25.8256	10.601	15.2246	15.7838	15.2246	14.5403	0.0640673	7.08	25.8254	14.9989	10.8265		10.8265
652.066	12	4.7	25.8254	0	25.8254	25.777	25.8254	16.2012	3.53394	5.42	4.30441	0.0354608	4.26895	4.79727	4.26895	0.320338	3.82462	6.74	4.30423	0.118191	4.18604	3.29565	4.18604	3.70151	0.274032	6.18	25.8256	6.87701	18.9485	15.4935	18.9485	13.6316	0.0614977	7.2	25.8254	13.1269	12.6985	17.6126	12.6985	14.1855	0.00387097
655.92	12	4.85	25.8254	0	25.8254	24.7661	25.8254	15.7373	3.39913	5.93	4.30441	0.525348	3.77906	4.35861	3.77906	0.725579	4.24133	6.37	4.30423	0.0815531	4.22268		4.22268		0.180806	6.62	25.8256	21.9511	3.87448	9.79543	3.87448	9.33519	0.0809201	7.1	25.8254	14.739	11.0864	2.84156	11.0864	8.68388	0.00193548
657.003	12	4.86	25.8254	0	25.8254	24.2565	25.8254	12.0366	3.87819	6.11	4.30441	1.31567	2.98874	4.87052	2.98874	0.0330026	4.31133	6.4	4.30423	0.125268	4.17896	4.40267	4.17896	4.88461	0.16871	6.79	25.8256	19.0276	6.79798	12.026	6.79798	11.0733	0.0654881	7.05	25.8254		25.8254	11.1926	25.8254	11.2098	0.005
665.91	12	4.818	25.8254	0	25.8254	26.6717	25.8254	17.7971	3.98411	5.372	4.30441		4.30441		4.30441			6.463	4.30423	0	4.30423	3.55955	4.30423	4.27374	0.179677	8.787	25.8256	18.7172	7.10838	6.44764	7.10838	7.3597	0.0634824	7.11	25.8254	25.5262	0.299156	11.4528	0.299156	10.2319	0.00483871
674.139	12	7.69	25.8254	0.0776157	25.7478	32.6814	25.7478	18.2439	2.45065	7.28	4.30441		4.30441	4.49919	4.30441	0.260757	3.89784	6.6	4.30423	0	4.30423	0	4.30423	6.21932	0.195484	6.17	25.8256	16.5724	9.25321		9.25321	14.6611		7.095	25.8254	13.0139	12.8115	7.40267	12.8115	5.28717	0.0154839
683.91	12	5.72	25.8254	0.0896698	25.7357	23.8582	25.7357	16.3126	2.85267	6.79	4.30441		4.30441	10.1842	4.30441	0.12073	0.0959508	6.45	4.30423	0	4.30423	3.91547	4.30423	4.31404	0.216935	8.65	25.8256	8.58096	17.2446	11.5103	17.2446	10.7961	0.0563699	6.86	25.8254		25.8254	9.26411	25.8254	6.7525	0.00419355
698.128	12	4.72	25.8254	0	25.8254	0.00853633	25.8254	18.4806	0	4.53	4.30441		4.30441	5.19545	4.30441	0	3.95387	6.01	4.30423	0	4.30423	0	4.30423	4.07646	0	7.47	25.8256	20.4546	5.37093	10.58	5.37093	7.85772	0.0742388	6.79	25.8254	7.65769	18.1677	13.6734	18.1677	9.71692	0.00645161
703.806	12	5.93	25.8254	0.0451838	25.7802	26.9733	25.7802	17.5737	2.56379	4.7	4.30441		4.30441	3.72034	4.30441	0.964455	3.30083	6.59	4.30423	0	4.30423	4.59671	4.30423	5.18599	0.104355	7.78	25.8256	7.81456	18.011	15.8823	18.011	14.0575	0.0738318	6.64	25.8254	11.2591	14.5663	12.771	14.5663	9.78341	0.00387097
706.014	12	5.86	25.8254	0.0180037	25.8074	27.898	25.8074	17.7578	3.68801	5.71	4.30441		4.30441	4.34304	4.30441	0.193931	3.92579	6.73	4.30423	0	4.30423	2.83448	4.30423	3.50491	0.0343548	7.77	25.8256	8.3263	17.4993	13.7851	17.4993	13.3987	0.0747117	7.2	25.8254		25.8254	10.7203	25.8254	7.17406	0.00451613
710.097	12	7.22	25.8254	2.53948	23.2859	30.0626	23.2859	21.6253	0.0216659	6.035	4.30441	0.0666414	4.23777	17.8169	4.23777	0.76836	0.281195	6.658	4.30423	0	4.30423	3.52519	4.30423	4.10123	0.234677	7.943	25.8256	0.0136582	25.8119	15.1022	25.8119	13.9201	0.0578007	7.42	25.8254	14.6255	11.1998	12.9594	11.1998	9.52441	0.013871
716.868	12	5.76	25.8254	0.0634394	25.7619	7.06444	25.7619	20.9268	0.00962927	4.03	4.30441	0.051016	4.25339	3.167	4.25339	6.63511	0.0710997	8.157	4.30423	0	4.30423	0	4.30423	4.57579	0	6.592	25.8256	11.3622	14.4634	17.3873	14.4634	16.3162	0.0572903	7.153	25.8254	2.6172	23.2082	16.051	23.2082	12.199	0.0254839
718.91	12	4.98	25.8254	0.125522	25.6999	29.8606	25.6999	21.9196	0.0264805	4.619	4.30441	0	4.30441	4.01011	4.30441	2.99014	2.59132									5.431	25.8256	21.4651	4.36044	9.35264	4.36044	15.6042	0.0568019	4.432	25.8254	12.4603	13.3651		13.3651	9.41651	0
722.083	12		25.8254	0	25.8254	27.955	25.8254	21.7079	0.0240732										4.30423	0	4.30423	3.66594	4.30423	4.13135	0.0103226		25.8256	20.2898	5.53572	6.40295	5.53572	6.18222	0.0567849	5.787	25.8254	8.5791	17.2463	11.79	17.2463	9.28284	0.0158065
726.806	12		25.8254	0.115886	25.7095	33.0452	25.7095		0.0216659		4.30441	0.0332491	4.27116	3.85844	4.27116	0.756103	2.93784										25.8256		25.8256	11.6578	25.8256	11.6383	0.0600657		25.8254	8.51646	17.3089		17.3089	16.8684
731.858	12	7.633	25.8254	0.0611914	25.7642			17.699		6.214	4.30441	0.0402444	4.26416	4.24462	4.26416	0.384913	3.25885	7.246	4.30423	0	4.30423	3.47335	4.30423	4.18574	0.0148387	7.994	25.8256	15.0648	10.7608	16.5709	10.7608	15.2817	0.0579351		25.8254	3.76358	22.0618	13.7565	22.0618		0.0354839
732.958	12	7.58	25.8254	0	25.8254	26.1262	25.8254	18.0139	0.0168512									7.11	4.30423	0	4.30423		4.30423	4.22095		7.87	25.8256	8.97406	16.8515	15.1188	16.8515	14.4329	0.064025	7.754	25.8254	19.0057	6.81969	8.46752	6.81969	6.26724	0.0219355
733.889	12	7.532	25.8254	0	25.8254	27.0324	25.8254	16.8132	0.163698	8.37	4.30441	0	4.30441	5.33255	4.30441	1.97881	2.99367	6.76	4.30423	0	4.30423	3.72538	4.30423	4.53219	0.0124194	7.8	25.8256	14.6293	11.1962	17.0444	11.1962	16.1427	0.0569298	7.64	25.8254	20.7973	5.02804	8.44587	5.02804	8.39235	0.00693548
736.052	12	6.4	25.8254	0.0228196	25.8026	23.5054	25.8026	14.8753	0.402022	4.95	4.30441	0.0423621	4.26205	4.74974	4.26205	1.54011	2.3636	6.97	4.30423	0	4.30423	4.13544	4.30423	5.24778	0.0175806	8.128	25.8256	7.85945	17.9661	14.8471	17.9661	14.3648	0.0774372	7.354	25.8254	16.9964	8.82899	6.61035	8.82899	5.01821	0.0296774
737.024	12	4.88	25.8254			26.7996	25.8254	19.3054	0.5922	4.44	4.30441	0	4.30441	2.84611	4.30441	1.62118	1.54634	7.17	4.30423	0	4.30423	3.84385	4.30423	4.27443	0.045	8.1	25.8256	7.72383	18.1017	13.7683	18.1017	12.8583	0.0761753	6.92	25.8254	12.1837	13.6416	7.20456	13.6416		0.0230645
738.868	12	6.24	25.8254	0.0558337	25.7695	22.4684	25.7695	15.5144	0.257583	7.81	4.30441	0	4.30441	4.37275	4.30441	0.480615	2.77207	7.16	4.30423	0.063442	4.24079	3.81387	4.24079	4.50365	0.0106452	8.03	25.8256	5.60924	20.2163	11.7747	20.2163	11.9353	0.0617135	6.91	25.8254	9.01837	16.807		16.807	4.57881
739.941	12	6.15	34.4338	0.208141	34.2257	0.741099	34.2257		0.00962927	5.72	4.30441	0	4.30441	4.57392	4.30441	0.751389	3.13103	7.23	4.30423	0.0492155	4.25501	4.07193	4.25501	4.58825	0.0587097	7.89	34.4341	14.9247	19.5093	18.4618	19.5093	18.5558	0.0793739	7.05	25.8254	14.384	11.4414	6.94795	11.4414	5.03862	0.0201613
742.951	12	4.78	34.4338	0.11099	34.3228	30.0018	34.3228	38.8727	1.53105	5.97	4.30441	0.0504296	4.25398	4.38915	4.25398	0.586013	2.87295	7.43	4.30423	0	4.30423	3.29305	4.30423	3.96956	0.0119355	7.95	34.4341	24.0121	10.422	23.9094	10.422		0.0772673	7.29	34.4338		34.4338	9.49979	34.4338	25.1694	0.0101613
746.951	12	5.14	34.4338	0.540052	33.8938	41.1937	33.8938		0.0168512	5.15	4.30441	0	4.30441		4.30441			7.05	4.30423	0	4.30423	3.07922	4.30423	3.85106	0.0120968									7.06	34.4338	23.3346	11.0992	9.55288	11.0992	8.84453	0.0066129
752.774	12	7.28	34.4338	0.0387988	34.395	33.5917	34.395	38.7582	0.00481464	6.13	4.30441	0	4.30441	5.19241	4.30441	0.49426	3.35195	7.06	4.30423	0.0677258	4.2365	4.16771	4.2365	4.72612	0.0148387	8.16	34.4341	14.8528	19.5812	15.2272	19.5812	10.9908	0.058772	7.35	34.4338	21.7602	12.6736	10.3824	12.6736	7.25325	0.0162903
762.066	12	7.74	34.4338	0.875726	33.5581	24.6477	33.5581	37.276	0.0144439	5.22	4.30441	0	4.30441	4.30927	4.30441	0.304343	2.96636									7.87	34.4341	18.1228	16.3113	13.6366	16.3113	12.9313	0.057743	7.27	34.4338		34.4338		34.4338	7.92502
766.889	12	7.6	34.4338	0.431267	34.0026	30.8867	34.0026			5.68	4.30441	0	4.30441		4.30441											8.08	34.4341	23.1557	11.2784	15.2883	11.2784	15.0306	0.0594284	6.9	34.4338	22.4488	11.9851	10.2084	11.9851	7.61819	0.0103226
767.993	12	7.57	34.4338	0.0859659	34.3479	33.423	34.3479	30.2426	0.0192585	4.7	4.30441	0.0545831	4.24982	4.69382	4.24982	0.704989	2.95793	6.92	4.30423	0.0960961	4.20813		4.20813	4.61671		8.06	34.4341	21.6618	12.7723	16.4841	12.7723	16.6369	0.0600626	6.04	34.4338	22.1894	12.2445	7.72496	12.2445	10.0794	0.0229032
768.983	12	7.66	34.4338	0.229489	34.2044	30.8204	34.2044	28.8178	0.329803	4.65	4.30441	0.0599304	4.24448	4.37942	4.24448	0.606192	2.72452	6.99	4.30423	0.0870646	4.21717	3.83406	4.21717	4.19334	0.0298387	8.12	34.4341	17.6574	16.7767	10.1084	16.7767	10.5522	0.0569642	6.81	34.4338	25.5479	8.88593		8.88593	16.3321
775.035	12	7.73	34.4338	2.99908	31.4348	30.9465	31.4348	54.8642	0.00722195	5.34	4.30441	0.048556	4.25585	4.53285	4.25585	0.532986	2.97455	7.04	4.30423	0.084696	4.21953	3.34791	4.21953	4.16945	0.0354839	8.02	34.4341	20.3592	14.0748	11.8919	14.0748	11.9829	0.0631722	7.3	34.4338	22.5707	11.8631	7.89059	11.8631	5.8651	0.0101613
780.99	12	8.01	34.4338			29.7659	34.4338	31.1423	0.00240732	5.18	4.30441	0.0462435	4.25816	4.54038	4.25816	0.447227	3.15471	7.26	4.30423	0.0909603	4.21327	4.55455	4.21327	5.32699	0.0196774	8.02	34.4341	24.2305	10.2035	10.791	10.2035	10.5157	0.0585872	6.89	34.4338	26.3091	8.12479	7.3705	8.12479	5.31223	0.0117742
782.035	12	8	34.4338			22.2696	34.4338		0.0216659	4.39	4.30441	0	4.30441	4.35926	4.30441	0.879193	2.64592	7.15	4.30423	0.0779031	4.22633	3.9949	4.22633	4.64876	0.0304839	8.02	34.4341	24.2305	10.2035	10.791	10.2035	10.5157	0.0585872	7.02	34.4338		34.4338	6.3376	34.4338	4.91877	0.0125806
